# Supplementary material for: Characterization of an Enterococcus sp. SMC-9 strain isolated from bile of a patient with cholangitis
Source: PLoS One. 2024 Dec 2;19(12):e0312953. doi: 10.1371/journal.pone.0312953 (PMC11611144; doi:10.1371/journal.pone.0312953)
Supplement: S1 Table — (XLSX) [file pone.0312953.s003.xlsx]

## Sheet: S1 Table
Presence	Category	Subcategory	Subsystem	Role
SMC-9 and CoE-012-22T	Amino Acids and Derivatives	Alanine, serine, and glycine	Alanine biosynthesis	Alanine racemase (EC 5.1.1.1)
SMC-9 and CoE-012-22T	Amino Acids and Derivatives	Alanine, serine, and glycine	Alanine biosynthesis	Branched-chain amino acid aminotransferase (EC 2.6.1.42)
SMC-9 and CoE-012-22T	Amino Acids and Derivatives	Alanine, serine, and glycine	Alanine biosynthesis	Cysteine desulfurase (EC 2.8.1.7)
SMC-9 and CoE-012-22T	Amino Acids and Derivatives	Alanine, serine, and glycine	Glycine Biosynthesis	Serine hydroxymethyltransferase (EC 2.1.2.1)
SMC-9 and CoE-012-22T	Amino Acids and Derivatives	Alanine, serine, and glycine	Glycine and Serine Utilization	Cystathionine beta-synthase (EC 4.2.1.22)
SMC-9 and CoE-012-22T	Amino Acids and Derivatives	Alanine, serine, and glycine	Glycine and Serine Utilization	Cystathionine gamma-lyase (EC 4.4.1.1)
SMC-9 and CoE-012-22T	Amino Acids and Derivatives	Alanine, serine, and glycine	Glycine and Serine Utilization	D-3-phosphoglycerate dehydrogenase (EC 1.1.1.95)
SMC-9 and CoE-012-22T	Amino Acids and Derivatives	Alanine, serine, and glycine	Glycine and Serine Utilization	Glycerate kinase (EC 2.7.1.31)
SMC-9 and CoE-012-22T	Amino Acids and Derivatives	Alanine, serine, and glycine	Glycine and Serine Utilization	L-serine dehydratase, (PLP)-dependent (EC 4.3.1.17)
SMC-9 and CoE-012-22T	Amino Acids and Derivatives	Alanine, serine, and glycine	Glycine and Serine Utilization	L-serine dehydratase, alpha subunit (EC 4.3.1.17)
SMC-9 and CoE-012-22T	Amino Acids and Derivatives	Alanine, serine, and glycine	Glycine and Serine Utilization	L-serine dehydratase, beta subunit (EC 4.3.1.17)
SMC-9 and CoE-012-22T	Amino Acids and Derivatives	Alanine, serine, and glycine	Glycine and Serine Utilization	Phosphoserine aminotransferase (EC 2.6.1.52)
SMC-9 and CoE-012-22T	Amino Acids and Derivatives	Alanine, serine, and glycine	Glycine and Serine Utilization	Serine hydroxymethyltransferase (EC 2.1.2.1)
SMC-9 and CoE-012-22T	Amino Acids and Derivatives	Alanine, serine, and glycine	Glycine and Serine Utilization	Seryl-tRNA synthetase (EC 6.1.1.11)
SMC-9 and CoE-012-22T	Amino Acids and Derivatives	Alanine, serine, and glycine	Glycine and Serine Utilization	Threonine dehydratase, catabolic (EC 4.3.1.19)
SMC-9 and CoE-012-22T	Amino Acids and Derivatives	Alanine, serine, and glycine	Serine Biosynthesis	D-3-phosphoglycerate dehydrogenase (EC 1.1.1.95)
SMC-9 and CoE-012-22T	Amino Acids and Derivatives	Alanine, serine, and glycine	Serine Biosynthesis	Phosphoserine aminotransferase (EC 2.6.1.52)
SMC-9 and CoE-012-22T	Amino Acids and Derivatives	Alanine, serine, and glycine	Serine Biosynthesis	Serine hydroxymethyltransferase (EC 2.1.2.1)
SMC-9 and CoE-012-22T	Amino Acids and Derivatives	Arginine; urea cycle, polyamines	Arginine Deiminase Pathway	Arginine deiminase (EC 3.5.3.6)
SMC-9 and CoE-012-22T	Amino Acids and Derivatives	Arginine; urea cycle, polyamines	Arginine Deiminase Pathway	Arginine pathway regulatory protein ArgR, repressor of arg regulon
SMC-9 and CoE-012-22T	Amino Acids and Derivatives	Arginine; urea cycle, polyamines	Arginine Deiminase Pathway	Arginine/ornithine antiporter ArcD
SMC-9 and CoE-012-22T	Amino Acids and Derivatives	Arginine; urea cycle, polyamines	Arginine Deiminase Pathway	Carbamate kinase (EC 2.7.2.2)
SMC-9 and CoE-012-22T	Amino Acids and Derivatives	Arginine; urea cycle, polyamines	Arginine Deiminase Pathway	Ornithine carbamoyltransferase (EC 2.1.3.3)
SMC-9 and CoE-012-22T	Amino Acids and Derivatives	Arginine; urea cycle, polyamines	Arginine and Ornithine Degradation	Agmatine deiminase (EC 3.5.3.12)
SMC-9 and CoE-012-22T	Amino Acids and Derivatives	Arginine; urea cycle, polyamines	Arginine and Ornithine Degradation	Arginine deiminase (EC 3.5.3.6)
SMC-9 and CoE-012-22T	Amino Acids and Derivatives	Arginine; urea cycle, polyamines	Arginine and Ornithine Degradation	Arginine pathway regulatory protein ArgR, repressor of arg regulon
SMC-9 and CoE-012-22T	Amino Acids and Derivatives	Arginine; urea cycle, polyamines	Arginine and Ornithine Degradation	Arginine/ornithine antiporter ArcD
SMC-9 and CoE-012-22T	Amino Acids and Derivatives	Arginine; urea cycle, polyamines	Arginine and Ornithine Degradation	Carbamate kinase (EC 2.7.2.2)
SMC-9 and CoE-012-22T	Amino Acids and Derivatives	Arginine; urea cycle, polyamines	Arginine and Ornithine Degradation	NADP-specific glutamate dehydrogenase (EC 1.4.1.4)
SMC-9 and CoE-012-22T	Amino Acids and Derivatives	Arginine; urea cycle, polyamines	Arginine and Ornithine Degradation	Ornithine carbamoyltransferase (EC 2.1.3.3)
SMC-9 and CoE-012-22T	Amino Acids and Derivatives	Arginine; urea cycle, polyamines	Arginine and Ornithine Degradation	Ornithine cyclodeaminase (EC 4.3.1.12)
SMC-9 and CoE-012-22T	Amino Acids and Derivatives	Arginine; urea cycle, polyamines	Polyamine Metabolism	5&#39;-methylthioadenosine nucleosidase (EC 3.2.2.16)
SMC-9 and CoE-012-22T	Amino Acids and Derivatives	Arginine; urea cycle, polyamines	Polyamine Metabolism	Agmatine deiminase (EC 3.5.3.12)
SMC-9 and CoE-012-22T	Amino Acids and Derivatives	Arginine; urea cycle, polyamines	Polyamine Metabolism	Agmatine/putrescine antiporter, associated with agmatine catabolism
SMC-9 and CoE-012-22T	Amino Acids and Derivatives	Arginine; urea cycle, polyamines	Polyamine Metabolism	Arginine/ornithine antiporter ArcD
SMC-9 and CoE-012-22T	Amino Acids and Derivatives	Arginine; urea cycle, polyamines	Polyamine Metabolism	Carbamate kinase (EC 2.7.2.2)
SMC-9 and CoE-012-22T	Amino Acids and Derivatives	Arginine; urea cycle, polyamines	Polyamine Metabolism	Putrescine carbamoyltransferase (EC 2.1.3.6)
SMC-9 and CoE-012-22T	Amino Acids and Derivatives	Aromatic amino acids and derivatives	Chorismate: Intermediate for synthesis of Tryptophan, PAPA antibiotics, PABA, 3-hydroxyanthranilate and more.	Phosphoribosylformimino-5-aminoimidazole carboxamide ribotide isomerase (EC 5.3.1.16)
SMC-9 and CoE-012-22T	Amino Acids and Derivatives	Aromatic amino acids and derivatives	Chorismate: Intermediate for synthesis of Tryptophan, PAPA antibiotics, PABA, 3-hydroxyanthranilate and more.	Tryptophan synthase alpha chain (EC 4.2.1.20)
SMC-9 and CoE-012-22T	Amino Acids and Derivatives	Aromatic amino acids and derivatives	Chorismate: Intermediate for synthesis of Tryptophan, PAPA antibiotics, PABA, 3-hydroxyanthranilate and more.	Tryptophan synthase beta chain (EC 4.2.1.20)
SMC-9 and CoE-012-22T	Amino Acids and Derivatives	Aromatic amino acids and derivatives	Common Pathway For Synthesis of Aromatic Compounds (DAHP synthase to chorismate)	2-keto-3-deoxy-D-arabino-heptulosonate-7-phosphate synthase I alpha (EC 2.5.1.54)
SMC-9 and CoE-012-22T	Amino Acids and Derivatives	Aromatic amino acids and derivatives	Common Pathway For Synthesis of Aromatic Compounds (DAHP synthase to chorismate)	2-keto-3-deoxy-D-arabino-heptulosonate-7-phosphate synthase I beta (EC 2.5.1.54)
SMC-9 and CoE-012-22T	Amino Acids and Derivatives	Aromatic amino acids and derivatives	Common Pathway For Synthesis of Aromatic Compounds (DAHP synthase to chorismate)	3-dehydroquinate dehydratase I (EC 4.2.1.10)
SMC-9 and CoE-012-22T	Amino Acids and Derivatives	Aromatic amino acids and derivatives	Common Pathway For Synthesis of Aromatic Compounds (DAHP synthase to chorismate)	3-dehydroquinate synthase (EC 4.2.3.4)
SMC-9 and CoE-012-22T	Amino Acids and Derivatives	Aromatic amino acids and derivatives	Common Pathway For Synthesis of Aromatic Compounds (DAHP synthase to chorismate)	Chorismate synthase (EC 4.2.3.5)
SMC-9 and CoE-012-22T	Amino Acids and Derivatives	Aromatic amino acids and derivatives	Common Pathway For Synthesis of Aromatic Compounds (DAHP synthase to chorismate)	Shikimate kinase I (EC 2.7.1.71)
SMC-9 and CoE-012-22T	Amino Acids and Derivatives	Aromatic amino acids and derivatives	Common Pathway For Synthesis of Aromatic Compounds (DAHP synthase to chorismate)	Shikimate/quinate 5-dehydrogenase I beta (EC 1.1.1.282)
SMC-9 and CoE-012-22T	Amino Acids and Derivatives	Aromatic amino acids and derivatives	Phenylalanine and Tyrosine Branches from Chorismate	Prephenate dehydratase (EC 4.2.1.51)
SMC-9 and CoE-012-22T	Amino Acids and Derivatives	Aromatic amino acids and derivatives	Phenylalanine and Tyrosine Branches from Chorismate	Prephenate dehydrogenase (EC 1.3.1.12)
SMC-9 and CoE-012-22T	Amino Acids and Derivatives	Branched-chain amino acids	Branched-Chain Amino Acid Biosynthesis	2-isopropylmalate synthase (EC 2.3.3.13)
SMC-9 and CoE-012-22T	Amino Acids and Derivatives	Branched-chain amino acids	Branched-Chain Amino Acid Biosynthesis	3-isopropylmalate dehydratase large subunit (EC 4.2.1.33)
SMC-9 and CoE-012-22T	Amino Acids and Derivatives	Branched-chain amino acids	Branched-Chain Amino Acid Biosynthesis	3-isopropylmalate dehydratase small subunit (EC 4.2.1.33)
SMC-9 and CoE-012-22T	Amino Acids and Derivatives	Branched-chain amino acids	Branched-Chain Amino Acid Biosynthesis	3-isopropylmalate dehydrogenase (EC 1.1.1.85)
SMC-9 and CoE-012-22T	Amino Acids and Derivatives	Branched-chain amino acids	Branched-Chain Amino Acid Biosynthesis	Acetolactate synthase large subunit (EC 2.2.1.6)
SMC-9 and CoE-012-22T	Amino Acids and Derivatives	Branched-chain amino acids	Branched-Chain Amino Acid Biosynthesis	Acetolactate synthase small subunit (EC 2.2.1.6)
SMC-9 and CoE-012-22T	Amino Acids and Derivatives	Branched-chain amino acids	Branched-Chain Amino Acid Biosynthesis	Branched-chain amino acid aminotransferase (EC 2.6.1.42)
SMC-9 and CoE-012-22T	Amino Acids and Derivatives	Branched-chain amino acids	Branched-Chain Amino Acid Biosynthesis	Dihydroxy-acid dehydratase (EC 4.2.1.9)
SMC-9 and CoE-012-22T	Amino Acids and Derivatives	Branched-chain amino acids	Branched-Chain Amino Acid Biosynthesis	Threonine dehydratase biosynthetic (EC 4.3.1.19)
SMC-9 and CoE-012-22T	Amino Acids and Derivatives	Branched-chain amino acids	Branched-Chain Amino Acid Biosynthesis	Threonine dehydratase, catabolic (EC 4.3.1.19)
SMC-9 and CoE-012-22T	Amino Acids and Derivatives	Branched-chain amino acids	Leucine Biosynthesis	2-isopropylmalate synthase (EC 2.3.3.13)
SMC-9 and CoE-012-22T	Amino Acids and Derivatives	Branched-chain amino acids	Leucine Biosynthesis	3-isopropylmalate dehydratase large subunit (EC 4.2.1.33)
SMC-9 and CoE-012-22T	Amino Acids and Derivatives	Branched-chain amino acids	Leucine Biosynthesis	3-isopropylmalate dehydratase small subunit (EC 4.2.1.33)
SMC-9 and CoE-012-22T	Amino Acids and Derivatives	Branched-chain amino acids	Leucine Biosynthesis	3-isopropylmalate dehydrogenase (EC 1.1.1.85)
SMC-9 and CoE-012-22T	Amino Acids and Derivatives	Branched-chain amino acids	Leucine Biosynthesis	Branched-chain amino acid aminotransferase (EC 2.6.1.42)
SMC-9 and CoE-012-22T	Amino Acids and Derivatives	Glutamine, glutamate, aspartate, asparagine; ammonia assimilation	Glutamate dehydrogenases	NADP-specific glutamate dehydrogenase (EC 1.4.1.4)
SMC-9 and CoE-012-22T	Amino Acids and Derivatives	Glutamine, glutamate, aspartate, asparagine; ammonia assimilation	Glutamine, Glutamate, Aspartate and Asparagine Biosynthesis	Asparagine synthetase [glutamine-hydrolyzing] (EC 6.3.5.4) AsnB
SMC-9 and CoE-012-22T	Amino Acids and Derivatives	Glutamine, glutamate, aspartate, asparagine; ammonia assimilation	Glutamine, Glutamate, Aspartate and Asparagine Biosynthesis	Aspartate aminotransferase (EC 2.6.1.1)
SMC-9 and CoE-012-22T	Amino Acids and Derivatives	Glutamine, glutamate, aspartate, asparagine; ammonia assimilation	Glutamine, Glutamate, Aspartate and Asparagine Biosynthesis	Aspartate racemase (EC 5.1.1.13)
SMC-9 and CoE-012-22T	Amino Acids and Derivatives	Glutamine, glutamate, aspartate, asparagine; ammonia assimilation	Glutamine, Glutamate, Aspartate and Asparagine Biosynthesis	Glutamate racemase (EC 5.1.1.3)
SMC-9 and CoE-012-22T	Amino Acids and Derivatives	Glutamine, glutamate, aspartate, asparagine; ammonia assimilation	Glutamine, Glutamate, Aspartate and Asparagine Biosynthesis	Glutamate synthase [NADPH] large chain (EC 1.4.1.13)
SMC-9 and CoE-012-22T	Amino Acids and Derivatives	Glutamine, glutamate, aspartate, asparagine; ammonia assimilation	Glutamine, Glutamate, Aspartate and Asparagine Biosynthesis	Glutamate synthase [NADPH] small chain (EC 1.4.1.13)
SMC-9 and CoE-012-22T	Amino Acids and Derivatives	Glutamine, glutamate, aspartate, asparagine; ammonia assimilation	Glutamine, Glutamate, Aspartate and Asparagine Biosynthesis	Glutamine synthetase type I (EC 6.3.1.2)
SMC-9 and CoE-012-22T	Amino Acids and Derivatives	Glutamine, glutamate, aspartate, asparagine; ammonia assimilation	Glutamine, Glutamate, Aspartate and Asparagine Biosynthesis	L-asparaginase (EC 3.5.1.1)
SMC-9 and CoE-012-22T	Amino Acids and Derivatives	Glutamine, glutamate, aspartate, asparagine; ammonia assimilation	Glutamine, Glutamate, Aspartate and Asparagine Biosynthesis	NADP-specific glutamate dehydrogenase (EC 1.4.1.4)
SMC-9 and CoE-012-22T	Amino Acids and Derivatives	Glutamine, glutamate, aspartate, asparagine; ammonia assimilation	Glutamine synthetases	Glutamine synthetase type I (EC 6.3.1.2)
SMC-9 and CoE-012-22T	Amino Acids and Derivatives	Histidine Metabolism	Histidine Biosynthesis	Histidinol dehydrogenase (EC 1.1.1.23)
SMC-9 and CoE-012-22T	Amino Acids and Derivatives	Histidine Metabolism	Histidine Biosynthesis	Histidinol-phosphatase (EC 3.1.3.15)
SMC-9 and CoE-012-22T	Amino Acids and Derivatives	Histidine Metabolism	Histidine Biosynthesis	Histidinol-phosphate aminotransferase (EC 2.6.1.9)
SMC-9 and CoE-012-22T	Amino Acids and Derivatives	Histidine Metabolism	Histidine Biosynthesis	Imidazoleglycerol-phosphate dehydratase (EC 4.2.1.19)
SMC-9 and CoE-012-22T	Amino Acids and Derivatives	Histidine Metabolism	Histidine Biosynthesis	Phosphoribosyl-AMP cyclohydrolase (EC 3.5.4.19)
SMC-9 and CoE-012-22T	Amino Acids and Derivatives	Histidine Metabolism	Histidine Biosynthesis	Phosphoribosyl-ATP pyrophosphatase (EC 3.6.1.31)
SMC-9 and CoE-012-22T	Amino Acids and Derivatives	Histidine Metabolism	Histidine Biosynthesis	Phosphoribosylformimino-5-aminoimidazole carboxamide ribotide isomerase (EC 5.3.1.16)
SMC-9 and CoE-012-22T	Amino Acids and Derivatives	Histidine Metabolism	Histidine Degradation	Glutamate formiminotransferase (EC 2.1.2.5)
SMC-9 and CoE-012-22T	Amino Acids and Derivatives	Histidine Metabolism	Histidine Degradation	Histidine ammonia-lyase (EC 4.3.1.3)
SMC-9 and CoE-012-22T	Amino Acids and Derivatives	Histidine Metabolism	Histidine Degradation	Imidazolonepropionase (EC 3.5.2.7)
SMC-9 and CoE-012-22T	Amino Acids and Derivatives	Histidine Metabolism	Histidine Degradation	Urocanate hydratase (EC 4.2.1.49)
SMC-9 and CoE-012-22T	Amino Acids and Derivatives	Lysine, threonine, methionine, and cysteine	Lysine Biosynthesis DAP Pathway	2,3,4,5-tetrahydropyridine-2,6-dicarboxylate N-acetyltransferase (EC 2.3.1.89)
SMC-9 and CoE-012-22T	Amino Acids and Derivatives	Lysine, threonine, methionine, and cysteine	Lysine Biosynthesis DAP Pathway	4-hydroxy-tetrahydrodipicolinate reductase (EC 1.17.1.8)
SMC-9 and CoE-012-22T	Amino Acids and Derivatives	Lysine, threonine, methionine, and cysteine	Lysine Biosynthesis DAP Pathway	4-hydroxy-tetrahydrodipicolinate synthase (EC 4.3.3.7)
SMC-9 and CoE-012-22T	Amino Acids and Derivatives	Lysine, threonine, methionine, and cysteine	Lysine Biosynthesis DAP Pathway	Aspartate-semialdehyde dehydrogenase (EC 1.2.1.11)
SMC-9 and CoE-012-22T	Amino Acids and Derivatives	Lysine, threonine, methionine, and cysteine	Lysine Biosynthesis DAP Pathway	Aspartokinase (EC 2.7.2.4)
SMC-9 and CoE-012-22T	Amino Acids and Derivatives	Lysine, threonine, methionine, and cysteine	Lysine Biosynthesis DAP Pathway	Diaminopimelate decarboxylase (EC 4.1.1.20)
SMC-9 and CoE-012-22T	Amino Acids and Derivatives	Lysine, threonine, methionine, and cysteine	Lysine Biosynthesis DAP Pathway	Diaminopimelate epimerase (EC 5.1.1.7)
SMC-9 and CoE-012-22T	Amino Acids and Derivatives	Lysine, threonine, methionine, and cysteine	Lysine Biosynthesis DAP Pathway	N-acetyl-L,L-diaminopimelate aminotransferase (EC 2.6.1.-)
SMC-9 and CoE-012-22T	Amino Acids and Derivatives	Lysine, threonine, methionine, and cysteine	Lysine Biosynthesis DAP Pathway, GJO scratch	2,3,4,5-tetrahydropyridine-2,6-dicarboxylate N-acetyltransferase (EC 2.3.1.89)
SMC-9 and CoE-012-22T	Amino Acids and Derivatives	Lysine, threonine, methionine, and cysteine	Lysine Biosynthesis DAP Pathway, GJO scratch	4-hydroxy-tetrahydrodipicolinate reductase (EC 1.17.1.8)
SMC-9 and CoE-012-22T	Amino Acids and Derivatives	Lysine, threonine, methionine, and cysteine	Lysine Biosynthesis DAP Pathway, GJO scratch	4-hydroxy-tetrahydrodipicolinate synthase (EC 4.3.3.7)
SMC-9 and CoE-012-22T	Amino Acids and Derivatives	Lysine, threonine, methionine, and cysteine	Lysine Biosynthesis DAP Pathway, GJO scratch	Aspartate-semialdehyde dehydrogenase (EC 1.2.1.11)
SMC-9 and CoE-012-22T	Amino Acids and Derivatives	Lysine, threonine, methionine, and cysteine	Lysine Biosynthesis DAP Pathway, GJO scratch	Aspartokinase (EC 2.7.2.4)
SMC-9 and CoE-012-22T	Amino Acids and Derivatives	Lysine, threonine, methionine, and cysteine	Lysine Biosynthesis DAP Pathway, GJO scratch	Diaminopimelate decarboxylase (EC 4.1.1.20)
SMC-9 and CoE-012-22T	Amino Acids and Derivatives	Lysine, threonine, methionine, and cysteine	Lysine Biosynthesis DAP Pathway, GJO scratch	Diaminopimelate epimerase (EC 5.1.1.7)
SMC-9 and CoE-012-22T	Amino Acids and Derivatives	Lysine, threonine, methionine, and cysteine	Lysine Biosynthesis DAP Pathway, GJO scratch	N-acetyl-L,L-diaminopimelate aminotransferase (EC 2.6.1.-)
SMC-9 and CoE-012-22T	Amino Acids and Derivatives	Lysine, threonine, methionine, and cysteine	Methionine Biosynthesis	Cystathionine beta-lyase (EC 4.4.1.8)
SMC-9 and CoE-012-22T	Amino Acids and Derivatives	Lysine, threonine, methionine, and cysteine	Methionine Biosynthesis	Cystathionine beta-synthase (EC 4.2.1.22)
SMC-9 and CoE-012-22T	Amino Acids and Derivatives	Lysine, threonine, methionine, and cysteine	Methionine Biosynthesis	Cystathionine gamma-lyase (EC 4.4.1.1)
SMC-9 and CoE-012-22T	Amino Acids and Derivatives	Lysine, threonine, methionine, and cysteine	Methionine Biosynthesis	Homoserine O-succinyltransferase (EC 2.3.1.46)
SMC-9 and CoE-012-22T	Amino Acids and Derivatives	Lysine, threonine, methionine, and cysteine	Methionine Biosynthesis	Homoserine dehydrogenase (EC 1.1.1.3)
SMC-9 and CoE-012-22T	Amino Acids and Derivatives	Lysine, threonine, methionine, and cysteine	Methionine Biosynthesis	Homoserine kinase (EC 2.7.1.39)
SMC-9 and CoE-012-22T	Amino Acids and Derivatives	Lysine, threonine, methionine, and cysteine	Methionine Biosynthesis	Methionine ABC transporter ATP-binding protein
SMC-9 and CoE-012-22T	Amino Acids and Derivatives	Lysine, threonine, methionine, and cysteine	Methionine Biosynthesis	Methionine ABC transporter permease protein
SMC-9 and CoE-012-22T	Amino Acids and Derivatives	Lysine, threonine, methionine, and cysteine	Methionine Biosynthesis	Methionine ABC transporter substrate-binding protein
SMC-9 and CoE-012-22T	Amino Acids and Derivatives	Lysine, threonine, methionine, and cysteine	Methionine Biosynthesis	O-acetylhomoserine sulfhydrylase (EC 2.5.1.49)
SMC-9 and CoE-012-22T	Amino Acids and Derivatives	Lysine, threonine, methionine, and cysteine	Methionine Biosynthesis	O-succinylhomoserine sulfhydrylase (EC 2.5.1.48)
SMC-9 and CoE-012-22T	Amino Acids and Derivatives	Lysine, threonine, methionine, and cysteine	Methionine Biosynthesis	S-adenosylhomocysteine nucleosidase (EC 3.2.2.9)
SMC-9 and CoE-012-22T	Amino Acids and Derivatives	Lysine, threonine, methionine, and cysteine	Methionine Biosynthesis	S-adenosylmethionine synthetase (EC 2.5.1.6)
SMC-9 and CoE-012-22T	Amino Acids and Derivatives	Lysine, threonine, methionine, and cysteine	Methionine Biosynthesis	S-ribosylhomocysteine lyase (EC 4.4.1.21)
SMC-9 and CoE-012-22T	Amino Acids and Derivatives	Lysine, threonine, methionine, and cysteine	Methionine Biosynthesis	Serine acetyltransferase (EC 2.3.1.30)
SMC-9 and CoE-012-22T	Amino Acids and Derivatives	Lysine, threonine, methionine, and cysteine	Methionine Degradation	Cystathionine beta-synthase (EC 4.2.1.22)
SMC-9 and CoE-012-22T	Amino Acids and Derivatives	Lysine, threonine, methionine, and cysteine	Methionine Degradation	Cystathionine gamma-lyase (EC 4.4.1.1)
SMC-9 and CoE-012-22T	Amino Acids and Derivatives	Lysine, threonine, methionine, and cysteine	Methionine Degradation	Methionine ABC transporter ATP-binding protein
SMC-9 and CoE-012-22T	Amino Acids and Derivatives	Lysine, threonine, methionine, and cysteine	Methionine Degradation	Methionine ABC transporter permease protein
SMC-9 and CoE-012-22T	Amino Acids and Derivatives	Lysine, threonine, methionine, and cysteine	Methionine Degradation	Methionine ABC transporter substrate-binding protein
SMC-9 and CoE-012-22T	Amino Acids and Derivatives	Lysine, threonine, methionine, and cysteine	Methionine Degradation	S-adenosylhomocysteine nucleosidase (EC 3.2.2.9)
SMC-9 and CoE-012-22T	Amino Acids and Derivatives	Lysine, threonine, methionine, and cysteine	Methionine Degradation	S-adenosylmethionine synthetase (EC 2.5.1.6)
SMC-9 and CoE-012-22T	Amino Acids and Derivatives	Lysine, threonine, methionine, and cysteine	Methionine Degradation	S-ribosylhomocysteine lyase (EC 4.4.1.21)
SMC-9 and CoE-012-22T	Amino Acids and Derivatives	Lysine, threonine, methionine, and cysteine	Threonine and Homoserine Biosynthesis	Aspartate aminotransferase (EC 2.6.1.1)
SMC-9 and CoE-012-22T	Amino Acids and Derivatives	Lysine, threonine, methionine, and cysteine	Threonine and Homoserine Biosynthesis	Aspartate-semialdehyde dehydrogenase (EC 1.2.1.11)
SMC-9 and CoE-012-22T	Amino Acids and Derivatives	Lysine, threonine, methionine, and cysteine	Threonine and Homoserine Biosynthesis	Aspartokinase (EC 2.7.2.4)
SMC-9 and CoE-012-22T	Amino Acids and Derivatives	Lysine, threonine, methionine, and cysteine	Threonine and Homoserine Biosynthesis	Homoserine dehydrogenase (EC 1.1.1.3)
SMC-9 and CoE-012-22T	Amino Acids and Derivatives	Lysine, threonine, methionine, and cysteine	Threonine and Homoserine Biosynthesis	Homoserine kinase (EC 2.7.1.39)
SMC-9 and CoE-012-22T	Amino Acids and Derivatives	Lysine, threonine, methionine, and cysteine	Threonine and Homoserine Biosynthesis	Threonine synthase (EC 4.2.3.1)
SMC-9 and CoE-012-22T	Amino Acids and Derivatives	Lysine, threonine, methionine, and cysteine	Threonine degradation	Threonine dehydratase, catabolic (EC 4.3.1.19)
SMC-9 and CoE-012-22T	Amino Acids and Derivatives	Proline and 4-hydroxyproline	Proline Synthesis	Gamma-glutamyl phosphate reductase (EC 1.2.1.41)
SMC-9 and CoE-012-22T	Amino Acids and Derivatives	Proline and 4-hydroxyproline	Proline Synthesis	Glutamate 5-kinase (EC 2.7.2.11)
SMC-9 and CoE-012-22T	Amino Acids and Derivatives	Proline and 4-hydroxyproline	Proline Synthesis	NADP-specific glutamate dehydrogenase (EC 1.4.1.4)
SMC-9 and CoE-012-22T	Amino Acids and Derivatives	Proline and 4-hydroxyproline	Proline Synthesis	Pyrroline-5-carboxylate reductase (EC 1.5.1.2)
SMC-9 and CoE-012-22T	Amino Acids and Derivatives	no subcategory	Creatine and Creatinine Degradation	Cytosine deaminase (EC 3.5.4.1)
SMC-9 and CoE-012-22T	Carbohydrates	Central carbohydrate metabolism	Dehydrogenase complexes	Dihydrolipoamide acetyltransferase component of pyruvate dehydrogenase complex (EC 2.3.1.12)
SMC-9 and CoE-012-22T	Carbohydrates	Central carbohydrate metabolism	Dehydrogenase complexes	Pyruvate dehydrogenase E1 component alpha subunit (EC 1.2.4.1)
SMC-9 and CoE-012-22T	Carbohydrates	Central carbohydrate metabolism	Dehydrogenase complexes	Pyruvate dehydrogenase E1 component beta subunit (EC 1.2.4.1)
SMC-9 and CoE-012-22T	Carbohydrates	Central carbohydrate metabolism	Dihydroxyacetone kinases	Phosphoenolpyruvate-dihydroxyacetone phosphotransferase (EC 2.7.1.121), ADP-binding subunit DhaL
SMC-9 and CoE-012-22T	Carbohydrates	Central carbohydrate metabolism	Dihydroxyacetone kinases	Phosphoenolpyruvate-dihydroxyacetone phosphotransferase (EC 2.7.1.121), dihydroxyacetone binding subunit DhaK
SMC-9 and CoE-012-22T	Carbohydrates	Central carbohydrate metabolism	Glycolate, glyoxylate interconversions	Glycolate dehydrogenase (EC 1.1.99.14), subunit GlcD
SMC-9 and CoE-012-22T	Carbohydrates	Central carbohydrate metabolism	Glycolate, glyoxylate interconversions	Phosphoglycolate phosphatase (EC 3.1.3.18)
SMC-9 and CoE-012-22T	Carbohydrates	Central carbohydrate metabolism	Glycolysis and Gluconeogenesis	6-phosphofructokinase (EC 2.7.1.11)
SMC-9 and CoE-012-22T	Carbohydrates	Central carbohydrate metabolism	Glycolysis and Gluconeogenesis	Enolase (EC 4.2.1.11)
SMC-9 and CoE-012-22T	Carbohydrates	Central carbohydrate metabolism	Glycolysis and Gluconeogenesis	Fructose-1,6-bisphosphatase, Bacillus type (EC 3.1.3.11)
SMC-9 and CoE-012-22T	Carbohydrates	Central carbohydrate metabolism	Glycolysis and Gluconeogenesis	Fructose-bisphosphate aldolase class II (EC 4.1.2.13)
SMC-9 and CoE-012-22T	Carbohydrates	Central carbohydrate metabolism	Glycolysis and Gluconeogenesis	Glucokinase (EC 2.7.1.2)
SMC-9 and CoE-012-22T	Carbohydrates	Central carbohydrate metabolism	Glycolysis and Gluconeogenesis	Glucose-6-phosphate isomerase (EC 5.3.1.9)
SMC-9 and CoE-012-22T	Carbohydrates	Central carbohydrate metabolism	Glycolysis and Gluconeogenesis	NAD-dependent glyceraldehyde-3-phosphate dehydrogenase (EC 1.2.1.12)
SMC-9 and CoE-012-22T	Carbohydrates	Central carbohydrate metabolism	Glycolysis and Gluconeogenesis	Phosphoglycerate kinase (EC 2.7.2.3)
SMC-9 and CoE-012-22T	Carbohydrates	Central carbohydrate metabolism	Glycolysis and Gluconeogenesis	Pyruvate kinase (EC 2.7.1.40)
SMC-9 and CoE-012-22T	Carbohydrates	Central carbohydrate metabolism	Glycolysis and Gluconeogenesis	Pyruvate,phosphate dikinase (EC 2.7.9.1)
SMC-9 and CoE-012-22T	Carbohydrates	Central carbohydrate metabolism	Glycolysis and Gluconeogenesis	Triosephosphate isomerase (EC 5.3.1.1)
SMC-9 and CoE-012-22T	Carbohydrates	Central carbohydrate metabolism	Methylglyoxal Metabolism	Aldehyde dehydrogenase (EC 1.2.1.3)
SMC-9 and CoE-012-22T	Carbohydrates	Central carbohydrate metabolism	Methylglyoxal Metabolism	Lactoylglutathione lyase (EC 4.4.1.5)
SMC-9 and CoE-012-22T	Carbohydrates	Central carbohydrate metabolism	Methylglyoxal Metabolism	Methylglyoxal synthase (EC 4.2.3.3)
SMC-9 and CoE-012-22T	Carbohydrates	Central carbohydrate metabolism	Pentose phosphate pathway	6-phosphogluconate dehydrogenase, decarboxylating (EC 1.1.1.44)
SMC-9 and CoE-012-22T	Carbohydrates	Central carbohydrate metabolism	Pentose phosphate pathway	6-phosphogluconolactonase (EC 3.1.1.31)
SMC-9 and CoE-012-22T	Carbohydrates	Central carbohydrate metabolism	Pentose phosphate pathway	Fructose-6-phosphate phosphoketolase (EC 4.1.2.22)
SMC-9 and CoE-012-22T	Carbohydrates	Central carbohydrate metabolism	Pentose phosphate pathway	Glucose-6-phosphate 1-dehydrogenase (EC 1.1.1.49)
SMC-9 and CoE-012-22T	Carbohydrates	Central carbohydrate metabolism	Pentose phosphate pathway	Ribose-phosphate pyrophosphokinase (EC 2.7.6.1)
SMC-9 and CoE-012-22T	Carbohydrates	Central carbohydrate metabolism	Pentose phosphate pathway	Ribulose-phosphate 3-epimerase (EC 5.1.3.1)
SMC-9 and CoE-012-22T	Carbohydrates	Central carbohydrate metabolism	Pentose phosphate pathway	Transketolase (EC 2.2.1.1)
SMC-9 and CoE-012-22T	Carbohydrates	Central carbohydrate metabolism	Pentose phosphate pathway	Xylulose-5-phosphate phosphoketolase (EC 4.1.2.9)
SMC-9 and CoE-012-22T	Carbohydrates	Central carbohydrate metabolism	Pyruvate Alanine Serine Interconversions	Alanine dehydrogenase (EC 1.4.1.1)
SMC-9 and CoE-012-22T	Carbohydrates	Central carbohydrate metabolism	Pyruvate Alanine Serine Interconversions	Alanine racemase (EC 5.1.1.1)
SMC-9 and CoE-012-22T	Carbohydrates	Central carbohydrate metabolism	Pyruvate Alanine Serine Interconversions	Branched-chain amino acid aminotransferase (EC 2.6.1.42)
SMC-9 and CoE-012-22T	Carbohydrates	Central carbohydrate metabolism	Pyruvate Alanine Serine Interconversions	L-serine dehydratase, alpha subunit (EC 4.3.1.17)
SMC-9 and CoE-012-22T	Carbohydrates	Central carbohydrate metabolism	Pyruvate Alanine Serine Interconversions	L-serine dehydratase, beta subunit (EC 4.3.1.17)
SMC-9 and CoE-012-22T	Carbohydrates	Central carbohydrate metabolism	Pyruvate metabolism I: anaplerotic reactions, PEP	Biotin carboxyl carrier protein of oxaloacetate decarboxylase
SMC-9 and CoE-012-22T	Carbohydrates	Central carbohydrate metabolism	Pyruvate metabolism I: anaplerotic reactions, PEP	Malate permease
SMC-9 and CoE-012-22T	Carbohydrates	Central carbohydrate metabolism	Pyruvate metabolism I: anaplerotic reactions, PEP	Malolactic enzyme (EC 1.-.-.-)
SMC-9 and CoE-012-22T	Carbohydrates	Central carbohydrate metabolism	Pyruvate metabolism I: anaplerotic reactions, PEP	Oxaloacetate decarboxylase alpha chain (EC 4.1.1.3)
SMC-9 and CoE-012-22T	Carbohydrates	Central carbohydrate metabolism	Pyruvate metabolism I: anaplerotic reactions, PEP	Oxaloacetate decarboxylase beta chain (EC 4.1.1.3)
SMC-9 and CoE-012-22T	Carbohydrates	Central carbohydrate metabolism	Pyruvate metabolism I: anaplerotic reactions, PEP	Phosphoenolpyruvate carboxykinase [ATP] (EC 4.1.1.49)
SMC-9 and CoE-012-22T	Carbohydrates	Central carbohydrate metabolism	Pyruvate metabolism I: anaplerotic reactions, PEP	Pyruvate kinase (EC 2.7.1.40)
SMC-9 and CoE-012-22T	Carbohydrates	Central carbohydrate metabolism	Pyruvate metabolism I: anaplerotic reactions, PEP	Pyruvate,phosphate dikinase (EC 2.7.9.1)
SMC-9 and CoE-012-22T	Carbohydrates	Central carbohydrate metabolism	Pyruvate metabolism II: acetyl-CoA, acetogenesis from pyruvate	Acetaldehyde dehydrogenase (EC 1.2.1.10)
SMC-9 and CoE-012-22T	Carbohydrates	Central carbohydrate metabolism	Pyruvate metabolism II: acetyl-CoA, acetogenesis from pyruvate	Acetate kinase (EC 2.7.2.1)
SMC-9 and CoE-012-22T	Carbohydrates	Central carbohydrate metabolism	Pyruvate metabolism II: acetyl-CoA, acetogenesis from pyruvate	Aldehyde dehydrogenase (EC 1.2.1.3)
SMC-9 and CoE-012-22T	Carbohydrates	Central carbohydrate metabolism	Pyruvate metabolism II: acetyl-CoA, acetogenesis from pyruvate	Dihydrolipoamide acetyltransferase component of pyruvate dehydrogenase complex (EC 2.3.1.12)
SMC-9 and CoE-012-22T	Carbohydrates	Central carbohydrate metabolism	Pyruvate metabolism II: acetyl-CoA, acetogenesis from pyruvate	Dihydrolipoamide dehydrogenase of pyruvate dehydrogenase complex (EC 1.8.1.4)
SMC-9 and CoE-012-22T	Carbohydrates	Central carbohydrate metabolism	Pyruvate metabolism II: acetyl-CoA, acetogenesis from pyruvate	NAD-dependent protein deacetylase of SIR2 family
SMC-9 and CoE-012-22T	Carbohydrates	Central carbohydrate metabolism	Pyruvate metabolism II: acetyl-CoA, acetogenesis from pyruvate	Phosphate acetyltransferase (EC 2.3.1.8)
SMC-9 and CoE-012-22T	Carbohydrates	Central carbohydrate metabolism	Pyruvate metabolism II: acetyl-CoA, acetogenesis from pyruvate	Pyruvate dehydrogenase E1 component alpha subunit (EC 1.2.4.1)
SMC-9 and CoE-012-22T	Carbohydrates	Central carbohydrate metabolism	Pyruvate metabolism II: acetyl-CoA, acetogenesis from pyruvate	Pyruvate dehydrogenase E1 component beta subunit (EC 1.2.4.1)
SMC-9 and CoE-012-22T	Carbohydrates	Central carbohydrate metabolism	Pyruvate metabolism II: acetyl-CoA, acetogenesis from pyruvate	Pyruvate oxidase (EC 1.2.3.3)
SMC-9 and CoE-012-22T	Carbohydrates	Central carbohydrate metabolism	TCA Cycle	Aconitate hydratase (EC 4.2.1.3)
SMC-9 and CoE-012-22T	Carbohydrates	Central carbohydrate metabolism	TCA Cycle	Citrate synthase (si) (EC 2.3.3.1)
SMC-9 and CoE-012-22T	Carbohydrates	Central carbohydrate metabolism	TCA Cycle	Dihydrolipoamide dehydrogenase of pyruvate dehydrogenase complex (EC 1.8.1.4)
SMC-9 and CoE-012-22T	Carbohydrates	Central carbohydrate metabolism	TCA Cycle	Isocitrate dehydrogenase [NADP] (EC 1.1.1.42)
SMC-9 and CoE-012-22T	Carbohydrates	Central carbohydrate metabolism	TCA Cycle	Putative Dihydrolipoamide dehydrogenase (EC 1.8.1.4)
SMC-9 and CoE-012-22T	Carbohydrates	Di- and oligosaccharides	Lactose and Galactose Uptake and Utilization	6-phospho-beta-galactosidase (EC 3.2.1.85)
SMC-9 and CoE-012-22T	Carbohydrates	Di- and oligosaccharides	Lactose and Galactose Uptake and Utilization	Aldose 1-epimerase (EC 5.1.3.3)
SMC-9 and CoE-012-22T	Carbohydrates	Di- and oligosaccharides	Lactose and Galactose Uptake and Utilization	Galactokinase (EC 2.7.1.6)
SMC-9 and CoE-012-22T	Carbohydrates	Di- and oligosaccharides	Lactose and Galactose Uptake and Utilization	Galactose operon repressor, GalR-LacI family of transcriptional regulators
SMC-9 and CoE-012-22T	Carbohydrates	Di- and oligosaccharides	Lactose and Galactose Uptake and Utilization	Galactose-1-phosphate uridylyltransferase (EC 2.7.7.10)
SMC-9 and CoE-012-22T	Carbohydrates	Di- and oligosaccharides	Lactose and Galactose Uptake and Utilization	Galactose-6-phosphate isomerase, LacA subunit (EC 5.3.1.26)
SMC-9 and CoE-012-22T	Carbohydrates	Di- and oligosaccharides	Lactose and Galactose Uptake and Utilization	Galactose-6-phosphate isomerase, LacB subunit (EC 5.3.1.26)
SMC-9 and CoE-012-22T	Carbohydrates	Di- and oligosaccharides	Lactose and Galactose Uptake and Utilization	Lactose phosphotransferase system repressor
SMC-9 and CoE-012-22T	Carbohydrates	Di- and oligosaccharides	Lactose and Galactose Uptake and Utilization	Tagatose-6-phosphate kinase (EC 2.7.1.144)
SMC-9 and CoE-012-22T	Carbohydrates	Di- and oligosaccharides	Lactose and Galactose Uptake and Utilization	UDP-glucose 4-epimerase (EC 5.1.3.2)
SMC-9 and CoE-012-22T	Carbohydrates	Di- and oligosaccharides	Sucrose utilization	Fructokinase (EC 2.7.1.4)
SMC-9 and CoE-012-22T	Carbohydrates	Di- and oligosaccharides	Sucrose utilization	Sucrose-6-phosphate hydrolase (EC 3.2.1.26)
SMC-9 and CoE-012-22T	Carbohydrates	Fermentation	Acetoin, butanediol metabolism	Acetolactate synthase large subunit (EC 2.2.1.6)
SMC-9 and CoE-012-22T	Carbohydrates	Fermentation	Acetoin, butanediol metabolism	Acetolactate synthase small subunit (EC 2.2.1.6)
SMC-9 and CoE-012-22T	Carbohydrates	Fermentation	Acetoin, butanediol metabolism	Acetolactate synthase, catabolic (EC 2.2.1.6)
SMC-9 and CoE-012-22T	Carbohydrates	Fermentation	Acetoin, butanediol metabolism	Alpha-acetolactate decarboxylase (EC 4.1.1.5)
SMC-9 and CoE-012-22T	Carbohydrates	Fermentation	Acetolactate synthase subunits	Acetolactate synthase large subunit (EC 2.2.1.6)
SMC-9 and CoE-012-22T	Carbohydrates	Fermentation	Acetolactate synthase subunits	Acetolactate synthase small subunit (EC 2.2.1.6)
SMC-9 and CoE-012-22T	Carbohydrates	Fermentation	Fermentations: Lactate	Acetaldehyde dehydrogenase (EC 1.2.1.10)
SMC-9 and CoE-012-22T	Carbohydrates	Fermentation	Fermentations: Lactate	Acetate kinase (EC 2.7.2.1)
SMC-9 and CoE-012-22T	Carbohydrates	Fermentation	Fermentations: Lactate	Fructose-6-phosphate phosphoketolase (EC 4.1.2.22)
SMC-9 and CoE-012-22T	Carbohydrates	Fermentation	Fermentations: Lactate	L-lactate dehydrogenase (EC 1.1.1.27)
SMC-9 and CoE-012-22T	Carbohydrates	Fermentation	Fermentations: Lactate	Phosphate acetyltransferase (EC 2.3.1.8)
SMC-9 and CoE-012-22T	Carbohydrates	Fermentation	Fermentations: Lactate	Xylulose-5-phosphate phosphoketolase (EC 4.1.2.9)
SMC-9 and CoE-012-22T	Carbohydrates	Fermentation	Fermentations: Mixed acid	Acetaldehyde dehydrogenase (EC 1.2.1.10)
SMC-9 and CoE-012-22T	Carbohydrates	Fermentation	Fermentations: Mixed acid	Acetate kinase (EC 2.7.2.1)
SMC-9 and CoE-012-22T	Carbohydrates	Fermentation	Fermentations: Mixed acid	Alcohol dehydrogenase (EC 1.1.1.1)
SMC-9 and CoE-012-22T	Carbohydrates	Fermentation	Fermentations: Mixed acid	L-lactate dehydrogenase (EC 1.1.1.27)
SMC-9 and CoE-012-22T	Carbohydrates	Fermentation	Fermentations: Mixed acid	Phosphate acetyltransferase (EC 2.3.1.8)
SMC-9 and CoE-012-22T	Carbohydrates	Fermentation	Fermentations: Mixed acid	Pyruvate formate-lyase (EC 2.3.1.54)
SMC-9 and CoE-012-22T	Carbohydrates	Fermentation	Fermentations: Mixed acid	Pyruvate formate-lyase activating enzyme (EC 1.97.1.4)
SMC-9 and CoE-012-22T	Carbohydrates	Monosaccharides	D-gluconate and ketogluconates metabolism	6-phosphogluconate dehydrogenase, decarboxylating (EC 1.1.1.44)
SMC-9 and CoE-012-22T	Carbohydrates	Monosaccharides	D-gluconate and ketogluconates metabolism	Gluconokinase (EC 2.7.1.12)
SMC-9 and CoE-012-22T	Carbohydrates	Monosaccharides	D-ribose utilization	Ribokinase (EC 2.7.1.15)
SMC-9 and CoE-012-22T	Carbohydrates	Monosaccharides	D-ribose utilization	Ribose operon repressor
SMC-9 and CoE-012-22T	Carbohydrates	Monosaccharides	Deoxyribose and Deoxynucleoside Catabolism	Deoxyribose-phosphate aldolase (EC 4.1.2.4)
SMC-9 and CoE-012-22T	Carbohydrates	Monosaccharides	Deoxyribose and Deoxynucleoside Catabolism	Phosphopentomutase (EC 5.4.2.7)
SMC-9 and CoE-012-22T	Carbohydrates	Monosaccharides	Deoxyribose and Deoxynucleoside Catabolism	Purine nucleoside phosphorylase (EC 2.4.2.1)
SMC-9 and CoE-012-22T	Carbohydrates	Monosaccharides	Deoxyribose and Deoxynucleoside Catabolism	Pyrimidine-nucleoside phosphorylase (EC 2.4.2.2)
SMC-9 and CoE-012-22T	Carbohydrates	Monosaccharides	Deoxyribose and Deoxynucleoside Catabolism	Ribokinase (EC 2.7.1.15)
SMC-9 and CoE-012-22T	Carbohydrates	Monosaccharides	Mannose Metabolism	Alpha-1,2-mannosidase
SMC-9 and CoE-012-22T	Carbohydrates	Monosaccharides	Mannose Metabolism	Mannose-6-phosphate isomerase (EC 5.3.1.8)
SMC-9 and CoE-012-22T	Carbohydrates	Monosaccharides	Mannose Metabolism	Phosphomannomutase (EC 5.4.2.8)
SMC-9 and CoE-012-22T	Carbohydrates	Monosaccharides	Mannose Metabolism	Putative regulator of the mannose operon, ManO
SMC-9 and CoE-012-22T	Carbohydrates	One-carbon Metabolism	One-carbon metabolism by tetrahydropterines	5-formyltetrahydrofolate cyclo-ligase (EC 6.3.3.2)
SMC-9 and CoE-012-22T	Carbohydrates	One-carbon Metabolism	One-carbon metabolism by tetrahydropterines	Formate--tetrahydrofolate ligase (EC 6.3.4.3)
SMC-9 and CoE-012-22T	Carbohydrates	One-carbon Metabolism	One-carbon metabolism by tetrahydropterines	Formiminotetrahydrofolate cyclodeaminase (EC 4.3.1.4)
SMC-9 and CoE-012-22T	Carbohydrates	One-carbon Metabolism	One-carbon metabolism by tetrahydropterines	Methenyltetrahydrofolate cyclohydrolase (EC 3.5.4.9)
SMC-9 and CoE-012-22T	Carbohydrates	One-carbon Metabolism	One-carbon metabolism by tetrahydropterines	Methylenetetrahydrofolate dehydrogenase (NADP+) (EC 1.5.1.5)
SMC-9 and CoE-012-22T	Carbohydrates	Organic acids	Alpha-acetolactate operon	Acetolactate synthase, catabolic (EC 2.2.1.6)
SMC-9 and CoE-012-22T	Carbohydrates	Organic acids	Alpha-acetolactate operon	Alpha-acetolactate decarboxylase (EC 4.1.1.5)
SMC-9 and CoE-012-22T	Carbohydrates	Organic acids	Citrate Metabolism, Transport, and Regulation	Citrate lyase alpha chain (EC 4.1.3.6)
SMC-9 and CoE-012-22T	Carbohydrates	Organic acids	Citrate Metabolism, Transport, and Regulation	Citrate lyase beta chain (EC 4.1.3.6)
SMC-9 and CoE-012-22T	Carbohydrates	Organic acids	Citrate Metabolism, Transport, and Regulation	[Citrate [pro-3S]-lyase] ligase (EC 6.2.1.22)
SMC-9 and CoE-012-22T	Carbohydrates	Organic acids	Glycerate metabolism	2-hydroxy-3-oxopropionate reductase (EC 1.1.1.60)
SMC-9 and CoE-012-22T	Carbohydrates	Organic acids	Glycerate metabolism	Glycerate kinase (EC 2.7.1.31)
SMC-9 and CoE-012-22T	Carbohydrates	Organic acids	Glycerate metabolism	Pyruvate kinase (EC 2.7.1.40)
SMC-9 and CoE-012-22T	Carbohydrates	Polysaccharides	Glycogen metabolism	1,4-alpha-glucan (glycogen) branching enzyme, GH-13-type (EC 2.4.1.18)
SMC-9 and CoE-012-22T	Carbohydrates	Polysaccharides	Glycogen metabolism	Glucose-1-phosphate adenylyltransferase (EC 2.7.7.27)
SMC-9 and CoE-012-22T	Carbohydrates	Polysaccharides	Glycogen metabolism	Glycogen biosynthesis protein GlgD, glucose-1-phosphate adenylyltransferase family
SMC-9 and CoE-012-22T	Carbohydrates	Polysaccharides	Glycogen metabolism	Glycogen phosphorylase (EC 2.4.1.1)
SMC-9 and CoE-012-22T	Carbohydrates	Polysaccharides	Glycogen metabolism	Glycogen synthase, ADP-glucose transglucosylase (EC 2.4.1.21)
SMC-9 and CoE-012-22T	Carbohydrates	Sugar alcohols	Glycerol and Glycerol-3-phosphate Uptake and Utilization	Glycerol kinase (EC 2.7.1.30)
SMC-9 and CoE-012-22T	Carbohydrates	Sugar alcohols	Glycerol and Glycerol-3-phosphate Uptake and Utilization	Glycerol uptake facilitator protein
SMC-9 and CoE-012-22T	Carbohydrates	Sugar alcohols	Glycerol and Glycerol-3-phosphate Uptake and Utilization	Glycerol-3-phosphate dehydrogenase [NAD(P)+] (EC 1.1.1.94)
SMC-9 and CoE-012-22T	Carbohydrates	Sugar alcohols	Glycerol and Glycerol-3-phosphate Uptake and Utilization	Glycerophosphoryl diester phosphodiesterase (EC 3.1.4.46)
SMC-9 and CoE-012-22T	Cell Division and Cell Cycle	Checkpoint control	Bacterial checkpoint-control-related cluster	Bacterial checkpoint controller DisA with nucleotide-binding domain
SMC-9 and CoE-012-22T	Cell Division and Cell Cycle	Checkpoint control	Bacterial checkpoint-control-related cluster	Diadenylate cyclase spyDAC
SMC-9 and CoE-012-22T	Cell Division and Cell Cycle	Checkpoint control	Bacterial checkpoint-control-related cluster	Phosphoglucosamine mutase (EC 5.4.2.10)
SMC-9 and CoE-012-22T	Cell Wall and Capsule	Gram-Positive cell wall components	D-Alanyl Lipoteichoic Acid Biosynthesis	D-alanine--poly(phosphoribitol) ligase subunit 1 (EC 6.1.1.13)
SMC-9 and CoE-012-22T	Cell Wall and Capsule	Gram-Positive cell wall components	D-Alanyl Lipoteichoic Acid Biosynthesis	D-alanyl transfer protein DltB
SMC-9 and CoE-012-22T	Cell Wall and Capsule	Gram-Positive cell wall components	D-Alanyl Lipoteichoic Acid Biosynthesis	Poly(glycerophosphate chain) D-alanine transfer protein DltD
SMC-9 and CoE-012-22T	Cell Wall and Capsule	Gram-Positive cell wall components	Sortase	Sortase A, LPXTG specific
SMC-9 and CoE-012-22T	Cell Wall and Capsule	no subcategory	Murein Hydrolases	D-alanyl-D-alanine carboxypeptidase (EC 3.4.16.4)
SMC-9 and CoE-012-22T	Cell Wall and Capsule	no subcategory	Murein Hydrolases	N-acetylmuramoyl-L-alanine amidase (EC 3.5.1.28)
SMC-9 and CoE-012-22T	Cell Wall and Capsule	no subcategory	Recycling of Peptidoglycan Amino Acids	N-acetylmuramoyl-L-alanine amidase (EC 3.5.1.28)
SMC-9 and CoE-012-22T	Cell Wall and Capsule	no subcategory	UDP-N-acetylmuramate from Fructose-6-phosphate Biosynthesis	Glucosamine-1-phosphate N-acetyltransferase (EC 2.3.1.157)
SMC-9 and CoE-012-22T	Cell Wall and Capsule	no subcategory	UDP-N-acetylmuramate from Fructose-6-phosphate Biosynthesis	N-acetylglucosamine-1-phosphate uridyltransferase (EC 2.7.7.23)
SMC-9 and CoE-012-22T	Cell Wall and Capsule	no subcategory	UDP-N-acetylmuramate from Fructose-6-phosphate Biosynthesis	Phosphoglucosamine mutase (EC 5.4.2.10)
SMC-9 and CoE-012-22T	Cell Wall and Capsule	no subcategory	UDP-N-acetylmuramate from Fructose-6-phosphate Biosynthesis	UDP-N-acetylglucosamine 1-carboxyvinyltransferase (EC 2.5.1.7)
SMC-9 and CoE-012-22T	Clustering-based subsystems	Cell Division	CBSS-393130.3.peg.794	Cysteine desulfurase (EC 2.8.1.7)
SMC-9 and CoE-012-22T	Clustering-based subsystems	Cell Division	CBSS-393130.3.peg.794	Free methionine-(R)-sulfoxide reductase, contains GAF domain
SMC-9 and CoE-012-22T	Clustering-based subsystems	Cell Division	CBSS-393130.3.peg.794	SSU ribosomal protein S4p (S9e)
SMC-9 and CoE-012-22T	Clustering-based subsystems	Cell Division	CBSS-393130.3.peg.794	Septation ring formation regulator EzrA
SMC-9 and CoE-012-22T	Clustering-based subsystems	DNA metabolism	Rad50-Mre11 DNA repair cluster	3&#39;->5&#39; exoribonuclease Bsu YhaM
SMC-9 and CoE-012-22T	Clustering-based subsystems	DNA metabolism	Rad50-Mre11 DNA repair cluster	DNA double-strand break repair protein Mre11
SMC-9 and CoE-012-22T	Clustering-based subsystems	DNA metabolism	Rad50-Mre11 DNA repair cluster	Exonuclease SbcC
SMC-9 and CoE-012-22T	Clustering-based subsystems	DNA metabolism	Rad50-Mre11 DNA repair cluster	Exonuclease SbcD
SMC-9 and CoE-012-22T	Clustering-based subsystems	Isoprenoid/cell wall biosynthesis: PREDICTED UNDECAPRENYL DIPHOSPHATE PHOSPHATASE	CBSS-83331.1.peg.3039	Cell division protein FtsI [Peptidoglycan synthetase] (EC 2.4.1.129)
SMC-9 and CoE-012-22T	Clustering-based subsystems	Isoprenoid/cell wall biosynthesis: PREDICTED UNDECAPRENYL DIPHOSPHATE PHOSPHATASE	CBSS-83331.1.peg.3039	Penicillin-binding protein 3
SMC-9 and CoE-012-22T	Clustering-based subsystems	Isoprenoid/cell wall biosynthesis: PREDICTED UNDECAPRENYL DIPHOSPHATE PHOSPHATASE	CBSS-83331.1.peg.3039	Undecaprenyl diphosphate synthase (EC 2.5.1.31)
SMC-9 and CoE-012-22T	Clustering-based subsystems	Lysine, threonine, methionine, and cysteine	CBSS-84588.1.peg.1247	Cysteine desulfurase (EC 2.8.1.7)
SMC-9 and CoE-012-22T	Clustering-based subsystems	Lysine, threonine, methionine, and cysteine	CBSS-84588.1.peg.1247	D-alanyl-D-alanine carboxypeptidase (EC 3.4.16.4)
SMC-9 and CoE-012-22T	Clustering-based subsystems	Lysine, threonine, methionine, and cysteine	CBSS-84588.1.peg.1247	Diaminopimelate epimerase (EC 5.1.1.7)
SMC-9 and CoE-012-22T	Clustering-based subsystems	May be related to ADP-phosphoribose and NAD-dependent acetylation	CBSS-216591.1.peg.168	ADP-ribose pyrophosphatase (EC 3.6.1.13)
SMC-9 and CoE-012-22T	Clustering-based subsystems	May be related to ADP-phosphoribose and NAD-dependent acetylation	CBSS-216591.1.peg.168	Aspartate aminotransferase (EC 2.6.1.1)
SMC-9 and CoE-012-22T	Clustering-based subsystems	May be related to ADP-phosphoribose and NAD-dependent acetylation	CBSS-216591.1.peg.168	Aspartokinase (EC 2.7.2.4)
SMC-9 and CoE-012-22T	Clustering-based subsystems	May be related to ADP-phosphoribose and NAD-dependent acetylation	CBSS-216591.1.peg.168	Competence protein F homolog, phosphoribosyltransferase domain
SMC-9 and CoE-012-22T	Clustering-based subsystems	Probably GTP or GMP signaling related	CBSS-176299.4.peg.1292	DNA recombination and repair protein RecO
SMC-9 and CoE-012-22T	Clustering-based subsystems	Probably GTP or GMP signaling related	CBSS-176299.4.peg.1292	DNA-directed RNA polymerase omega subunit (EC 2.7.7.6)
SMC-9 and CoE-012-22T	Clustering-based subsystems	Probably GTP or GMP signaling related	CBSS-176299.4.peg.1292	GTP pyrophosphokinase (EC 2.7.6.5), (p)ppGpp synthetase II
SMC-9 and CoE-012-22T	Clustering-based subsystems	Probably GTP or GMP signaling related	CBSS-176299.4.peg.1292	GTP-binding protein Era
SMC-9 and CoE-012-22T	Clustering-based subsystems	Probably GTP or GMP signaling related	CBSS-176299.4.peg.1292	Guanosine-3&#39;,5&#39;-bis(diphosphate) 3&#39;-pyrophosphohydrolase (EC 3.1.7.2)
SMC-9 and CoE-012-22T	Clustering-based subsystems	Probably GTP or GMP signaling related	CBSS-176299.4.peg.1292	Ribonuclease III (EC 3.1.26.3)
SMC-9 and CoE-012-22T	Clustering-based subsystems	Probably GTP or GMP signaling related	CBSS-176299.4.peg.1292	Signal peptidase I (EC 3.4.21.89)
SMC-9 and CoE-012-22T	Clustering-based subsystems	Probably organic hydroperoxide resistance related hypothetical protein	CBSS-269482.1.peg.1294	Homoserine kinase (EC 2.7.1.39)
SMC-9 and CoE-012-22T	Clustering-based subsystems	Probably organic hydroperoxide resistance related hypothetical protein	CBSS-269482.1.peg.1294	Organic hydroperoxide resistance protein
SMC-9 and CoE-012-22T	Clustering-based subsystems	Probably organic hydroperoxide resistance related hypothetical protein	CBSS-269482.1.peg.1294	Organic hydroperoxide resistance transcriptional regulator
SMC-9 and CoE-012-22T	Clustering-based subsystems	TldD cluster	CBSS-354.1.peg.2917	Rod shape-determining protein MreC
SMC-9 and CoE-012-22T	Clustering-based subsystems	TldD cluster	CBSS-354.1.peg.2917	Rod shape-determining protein MreD
SMC-9 and CoE-012-22T	Clustering-based subsystems	TldD cluster	CBSS-354.1.peg.2917	Septum formation protein Maf
SMC-9 and CoE-012-22T	Clustering-based subsystems	no subcategory	CBSS-1352.1.peg.856	Transcriptional regulator, PadR family
SMC-9 and CoE-012-22T	Clustering-based subsystems	no subcategory	CBSS-138119.3.peg.2719	Ribosome-binding factor A
SMC-9 and CoE-012-22T	Clustering-based subsystems	no subcategory	CBSS-138119.3.peg.2719	Translation initiation factor 2
SMC-9 and CoE-012-22T	Clustering-based subsystems	no subcategory	CBSS-176279.3.peg.868	FIG139598: Potential ribosomal protein
SMC-9 and CoE-012-22T	Clustering-based subsystems	no subcategory	CBSS-176279.3.peg.868	GTP-binding protein Obg
SMC-9 and CoE-012-22T	Clustering-based subsystems	no subcategory	CBSS-176279.3.peg.868	LSU ribosomal protein L21p
SMC-9 and CoE-012-22T	Clustering-based subsystems	no subcategory	CBSS-176279.3.peg.868	LSU ribosomal protein L27p
SMC-9 and CoE-012-22T	Clustering-based subsystems	no subcategory	CBSS-257314.1.peg.752	Acetate kinase (EC 2.7.2.1)
SMC-9 and CoE-012-22T	Clustering-based subsystems	no subcategory	CBSS-257314.1.peg.752	Adenine-specific methyltransferase (EC 2.1.1.72)
SMC-9 and CoE-012-22T	Clustering-based subsystems	no subcategory	CBSS-257314.1.peg.752	Thiol peroxidase, Tpx-type (EC 1.11.1.15)
SMC-9 and CoE-012-22T	Clustering-based subsystems	no subcategory	CBSS-266117.6.peg.1260	16S rRNA (guanine(966)-N(2))-methyltransferase (EC 2.1.1.171)
SMC-9 and CoE-012-22T	Clustering-based subsystems	no subcategory	CBSS-266117.6.peg.1260	Phosphopantetheine adenylyltransferase (EC 2.7.7.3)
SMC-9 and CoE-012-22T	Clustering-based subsystems	no subcategory	CBSS-269801.1.peg.1715	16S rRNA (guanine(966)-N(2))-methyltransferase (EC 2.1.1.171)
SMC-9 and CoE-012-22T	Clustering-based subsystems	no subcategory	CBSS-269801.1.peg.1715	Lon-like protease with PDZ domain
SMC-9 and CoE-012-22T	Clustering-based subsystems	no subcategory	CBSS-269801.1.peg.1715	Phosphopantetheine adenylyltransferase (EC 2.7.7.3)
SMC-9 and CoE-012-22T	Clustering-based subsystems	no subcategory	CBSS-272943.3.peg.1367	DNA topoisomerase I (EC 5.99.1.2)
SMC-9 and CoE-012-22T	Clustering-based subsystems	no subcategory	CBSS-272943.3.peg.1367	Rossmann fold nucleotide-binding protein Smf possibly involved in DNA uptake
SMC-9 and CoE-012-22T	Clustering-based subsystems	no subcategory	CBSS-312309.3.peg.1965	Methionine aminopeptidase (EC 3.4.11.18)
SMC-9 and CoE-012-22T	Clustering-based subsystems	no subcategory	CBSS-312309.3.peg.1965	SSU ribosomal protein S2p (SAe)
SMC-9 and CoE-012-22T	Clustering-based subsystems	no subcategory	CBSS-312309.3.peg.1965	Translation elongation factor Ts
SMC-9 and CoE-012-22T	Clustering-based subsystems	no subcategory	CBSS-349161.4.peg.2427	Glycyl-tRNA synthetase alpha chain (EC 6.1.1.14)
SMC-9 and CoE-012-22T	Clustering-based subsystems	no subcategory	CBSS-349161.4.peg.2427	Glycyl-tRNA synthetase beta chain (EC 6.1.1.14)
SMC-9 and CoE-012-22T	Clustering-based subsystems	no subcategory	CBSS-349161.4.peg.2427	Pyruvate,phosphate dikinase (EC 2.7.9.1)
SMC-9 and CoE-012-22T	Clustering-based subsystems	no subcategory	CBSS-393131.3.peg.612	Putative metallopeptidase (Zinc) SprT family
SMC-9 and CoE-012-22T	Clustering-based subsystems	no subcategory	CBSS-393131.3.peg.612	Transcription accessory protein (S1 RNA-binding domain)
SMC-9 and CoE-012-22T	Clustering-based subsystems	no subcategory	CBSS-393133.3.peg.2787	Thymidylate kinase (EC 2.7.4.9)
SMC-9 and CoE-012-22T	Clustering-based subsystems	no subcategory	CBSS-393133.3.peg.2787	protein from nitrogen regulatory protein P-II (GLNB) family, ortholog YAAQ B. subtilis
SMC-9 and CoE-012-22T	Clustering-based subsystems	no subcategory	CBSS-56780.10.peg.1536	Membrane protein containing HD superfamily hydrolase domain, YQFF ortholog
SMC-9 and CoE-012-22T	Clustering-based subsystems	no subcategory	CBSS-56780.10.peg.1536	Metal-dependent hydrolase YbeY, involved in rRNA and/or ribosome maturation and assembly
SMC-9 and CoE-012-22T	Clustering-based subsystems	no subcategory	CBSS-56780.10.peg.1536	Phosphate starvation-inducible protein PhoH, predicted ATPase
SMC-9 and CoE-012-22T	Clustering-based subsystems	no subcategory	DNA gyrase subunits	DNA gyrase subunit A (EC 5.99.1.3)
SMC-9 and CoE-012-22T	Clustering-based subsystems	no subcategory	DNA gyrase subunits	DNA gyrase subunit B (EC 5.99.1.3)
SMC-9 and CoE-012-22T	Clustering-based subsystems	no subcategory	DNA replication cluster 1	Chromosomal replication initiator protein DnaA
SMC-9 and CoE-012-22T	Clustering-based subsystems	no subcategory	DNA replication cluster 1	DNA gyrase subunit A (EC 5.99.1.3)
SMC-9 and CoE-012-22T	Clustering-based subsystems	no subcategory	DNA replication cluster 1	DNA gyrase subunit B (EC 5.99.1.3)
SMC-9 and CoE-012-22T	Clustering-based subsystems	no subcategory	DNA replication cluster 1	DNA polymerase III beta subunit (EC 2.7.7.7)
SMC-9 and CoE-012-22T	Clustering-based subsystems	no subcategory	DNA replication cluster 1	DNA recombination and repair protein RecF
SMC-9 and CoE-012-22T	Clustering-based subsystems	no subcategory	DNA replication cluster 1	Ribosome-associated heat shock protein implicated in the recycling of the 50S subunit (S4 paralog)
SMC-9 and CoE-012-22T	Clustering-based subsystems	no subcategory	Glycyl-tRNA synthetase containing cluster	DNA recombination and repair protein RecO
SMC-9 and CoE-012-22T	Clustering-based subsystems	no subcategory	Glycyl-tRNA synthetase containing cluster	GTP-binding protein Era
SMC-9 and CoE-012-22T	Clustering-based subsystems	no subcategory	Glycyl-tRNA synthetase containing cluster	Glycyl-tRNA synthetase alpha chain (EC 6.1.1.14)
SMC-9 and CoE-012-22T	Clustering-based subsystems	no subcategory	Glycyl-tRNA synthetase containing cluster	Glycyl-tRNA synthetase beta chain (EC 6.1.1.14)
SMC-9 and CoE-012-22T	Clustering-based subsystems	no subcategory	Glycyl-tRNA synthetase containing cluster	Metal-dependent hydrolase YbeY, involved in rRNA and/or ribosome maturation and assembly
SMC-9 and CoE-012-22T	Clustering-based subsystems	no subcategory	Glycyl-tRNA synthetase containing cluster	Phosphate starvation-inducible protein PhoH, predicted ATPase
SMC-9 and CoE-012-22T	Clustering-based subsystems	no subcategory	KH domain RNA binding protein YlqC	16S rRNA processing protein RimM
SMC-9 and CoE-012-22T	Clustering-based subsystems	no subcategory	KH domain RNA binding protein YlqC	KH domain RNA binding protein YlqC
SMC-9 and CoE-012-22T	Clustering-based subsystems	no subcategory	KH domain RNA binding protein YlqC	SSU ribosomal protein S16p
SMC-9 and CoE-012-22T	Clustering-based subsystems	no subcategory	LMPTP YfkJ cluster	Low molecular weight protein tyrosine phosphatase (EC 3.1.3.48)
SMC-9 and CoE-012-22T	Clustering-based subsystems	no subcategory	NusA-TFII Cluster	COG2740: Predicted nucleic-acid-binding protein implicated in transcription termination
SMC-9 and CoE-012-22T	Clustering-based subsystems	no subcategory	NusA-TFII Cluster	Ribosome-binding factor A
SMC-9 and CoE-012-22T	Clustering-based subsystems	no subcategory	NusA-TFII Cluster	Transcription termination protein NusA
SMC-9 and CoE-012-22T	Clustering-based subsystems	no subcategory	NusA-TFII Cluster	Translation initiation factor 2
SMC-9 and CoE-012-22T	Clustering-based subsystems	no subcategory	Purine salvage cluster	Exodeoxyribonuclease VII large subunit (EC 3.1.11.6)
SMC-9 and CoE-012-22T	Clustering-based subsystems	no subcategory	Purine salvage cluster	Exodeoxyribonuclease VII small subunit (EC 3.1.11.6)
SMC-9 and CoE-012-22T	Clustering-based subsystems	no subcategory	Purine salvage cluster	GMP synthase [glutamine-hydrolyzing], ATP pyrophosphatase subunit (EC 6.3.5.2)
SMC-9 and CoE-012-22T	Clustering-based subsystems	no subcategory	Purine salvage cluster	GMP synthase [glutamine-hydrolyzing], amidotransferase subunit (EC 6.3.5.2)
SMC-9 and CoE-012-22T	Clustering-based subsystems	no subcategory	Purine salvage cluster	Inosine-5&#39;-monophosphate dehydrogenase (EC 1.1.1.205)
SMC-9 and CoE-012-22T	Clustering-based subsystems	no subcategory	Ribosome recycling related cluster	Ribosome recycling factor
SMC-9 and CoE-012-22T	Clustering-based subsystems	no subcategory	Ribosome recycling related cluster	SSU ribosomal protein S2p (SAe)
SMC-9 and CoE-012-22T	Clustering-based subsystems	no subcategory	Ribosome recycling related cluster	Translation elongation factor Ts
SMC-9 and CoE-012-22T	Cofactors, Vitamins, Prosthetic Groups, Pigments	Biotin	Biotin biosynthesis	Biotin operon repressor
SMC-9 and CoE-012-22T	Cofactors, Vitamins, Prosthetic Groups, Pigments	Biotin	Biotin biosynthesis	Substrate-specific component BioY of biotin ECF transporter
SMC-9 and CoE-012-22T	Cofactors, Vitamins, Prosthetic Groups, Pigments	Biotin	Biotin biosynthesis Experimental	Competence protein F homolog, phosphoribosyltransferase domain
SMC-9 and CoE-012-22T	Cofactors, Vitamins, Prosthetic Groups, Pigments	Coenzyme A	Coenzyme A Biosynthesis	Dephospho-CoA kinase (EC 2.7.1.24)
SMC-9 and CoE-012-22T	Cofactors, Vitamins, Prosthetic Groups, Pigments	Coenzyme A	Coenzyme A Biosynthesis	Pantothenate kinase (EC 2.7.1.33)
SMC-9 and CoE-012-22T	Cofactors, Vitamins, Prosthetic Groups, Pigments	Coenzyme A	Coenzyme A Biosynthesis	Phosphopantetheine adenylyltransferase (EC 2.7.7.3)
SMC-9 and CoE-012-22T	Cofactors, Vitamins, Prosthetic Groups, Pigments	Coenzyme A	Coenzyme A Biosynthesis	Phosphopantothenoylcysteine decarboxylase (EC 4.1.1.36)
SMC-9 and CoE-012-22T	Cofactors, Vitamins, Prosthetic Groups, Pigments	Coenzyme A	Coenzyme A Biosynthesis	Phosphopantothenoylcysteine synthetase (EC 6.3.2.5)
SMC-9 and CoE-012-22T	Cofactors, Vitamins, Prosthetic Groups, Pigments	Coenzyme A	Coenzyme A Biosynthesis	Substrate-specific component PanT of predicted pantothenate ECF transporter
SMC-9 and CoE-012-22T	Cofactors, Vitamins, Prosthetic Groups, Pigments	Folate and pterines	5-FCL-like protein	5-formyltetrahydrofolate cyclo-ligase (EC 6.3.3.2)
SMC-9 and CoE-012-22T	Cofactors, Vitamins, Prosthetic Groups, Pigments	Folate and pterines	5-FCL-like protein	Alcohol dehydrogenase (EC 1.1.1.1)
SMC-9 and CoE-012-22T	Cofactors, Vitamins, Prosthetic Groups, Pigments	Folate and pterines	5-FCL-like protein	Dihydrofolate reductase (EC 1.5.1.3)
SMC-9 and CoE-012-22T	Cofactors, Vitamins, Prosthetic Groups, Pigments	Folate and pterines	5-FCL-like protein	Dihydrolipoamide acetyltransferase component of pyruvate dehydrogenase complex (EC 2.3.1.12)
SMC-9 and CoE-012-22T	Cofactors, Vitamins, Prosthetic Groups, Pigments	Folate and pterines	5-FCL-like protein	Formate--tetrahydrofolate ligase (EC 6.3.4.3)
SMC-9 and CoE-012-22T	Cofactors, Vitamins, Prosthetic Groups, Pigments	Folate and pterines	5-FCL-like protein	Formiminotetrahydrofolate cyclodeaminase (EC 4.3.1.4)
SMC-9 and CoE-012-22T	Cofactors, Vitamins, Prosthetic Groups, Pigments	Folate and pterines	5-FCL-like protein	Glutamate formiminotransferase (EC 2.1.2.5)
SMC-9 and CoE-012-22T	Cofactors, Vitamins, Prosthetic Groups, Pigments	Folate and pterines	5-FCL-like protein	Isocitrate dehydrogenase [NADP] (EC 1.1.1.42)
SMC-9 and CoE-012-22T	Cofactors, Vitamins, Prosthetic Groups, Pigments	Folate and pterines	5-FCL-like protein	Methylenetetrahydrofolate dehydrogenase (NADP+) (EC 1.5.1.5)
SMC-9 and CoE-012-22T	Cofactors, Vitamins, Prosthetic Groups, Pigments	Folate and pterines	5-FCL-like protein	Phosphoribosylaminoimidazolecarboxamide formyltransferase (EC 2.1.2.3)
SMC-9 and CoE-012-22T	Cofactors, Vitamins, Prosthetic Groups, Pigments	Folate and pterines	5-FCL-like protein	Phosphoribosylglycinamide formyltransferase (EC 2.1.2.2)
SMC-9 and CoE-012-22T	Cofactors, Vitamins, Prosthetic Groups, Pigments	Folate and pterines	5-FCL-like protein	Serine hydroxymethyltransferase (EC 2.1.2.1)
SMC-9 and CoE-012-22T	Cofactors, Vitamins, Prosthetic Groups, Pigments	Folate and pterines	Folate Biosynthesis	5-formyltetrahydrofolate cyclo-ligase (EC 6.3.3.2)
SMC-9 and CoE-012-22T	Cofactors, Vitamins, Prosthetic Groups, Pigments	Folate and pterines	Folate Biosynthesis	Dihydrofolate reductase (EC 1.5.1.3)
SMC-9 and CoE-012-22T	Cofactors, Vitamins, Prosthetic Groups, Pigments	Folate and pterines	Folate Biosynthesis	Dihydrofolate synthase (EC 6.3.2.12)
SMC-9 and CoE-012-22T	Cofactors, Vitamins, Prosthetic Groups, Pigments	Folate and pterines	Folate Biosynthesis	Folylpolyglutamate synthase (EC 6.3.2.17)
SMC-9 and CoE-012-22T	Cofactors, Vitamins, Prosthetic Groups, Pigments	Folate and pterines	Folate Biosynthesis	Substrate-specific component FolT of folate ECF transporter
SMC-9 and CoE-012-22T	Cofactors, Vitamins, Prosthetic Groups, Pigments	Folate and pterines	Folate Biosynthesis	Thymidylate synthase (EC 2.1.1.45)
SMC-9 and CoE-012-22T	Cofactors, Vitamins, Prosthetic Groups, Pigments	Lipoic acid	Lipoic acid metabolism	Lipoate-protein ligase A
SMC-9 and CoE-012-22T	Cofactors, Vitamins, Prosthetic Groups, Pigments	NAD and NADP	NAD and NADP cofactor biosynthesis global	ADP-ribose pyrophosphatase (EC 3.6.1.13)
SMC-9 and CoE-012-22T	Cofactors, Vitamins, Prosthetic Groups, Pigments	NAD and NADP	NAD and NADP cofactor biosynthesis global	N-Ribosylnicotinamide phosphorylase (EC 2.4.2.1)
SMC-9 and CoE-012-22T	Cofactors, Vitamins, Prosthetic Groups, Pigments	NAD and NADP	NAD and NADP cofactor biosynthesis global	NAD kinase (EC 2.7.1.23)
SMC-9 and CoE-012-22T	Cofactors, Vitamins, Prosthetic Groups, Pigments	NAD and NADP	NAD and NADP cofactor biosynthesis global	NAD synthetase (EC 6.3.1.5)
SMC-9 and CoE-012-22T	Cofactors, Vitamins, Prosthetic Groups, Pigments	NAD and NADP	NAD and NADP cofactor biosynthesis global	Nicotinamidase (EC 3.5.1.19)
SMC-9 and CoE-012-22T	Cofactors, Vitamins, Prosthetic Groups, Pigments	NAD and NADP	NAD and NADP cofactor biosynthesis global	Nicotinate-nucleotide adenylyltransferase (EC 2.7.7.18)
SMC-9 and CoE-012-22T	Cofactors, Vitamins, Prosthetic Groups, Pigments	NAD and NADP	NAD and NADP cofactor biosynthesis global	Predicted N-ribosylNicotinamide CRP-like regulator
SMC-9 and CoE-012-22T	Cofactors, Vitamins, Prosthetic Groups, Pigments	NAD and NADP	NAD and NADP cofactor biosynthesis global	Substrate-specific component NiaX of predicted niacin ECF transporter
SMC-9 and CoE-012-22T	Cofactors, Vitamins, Prosthetic Groups, Pigments	NAD and NADP	NAD and NADP cofactor biosynthesis global	Transcriptional repressor for NAD biosynthesis in gram-positives
SMC-9 and CoE-012-22T	Cofactors, Vitamins, Prosthetic Groups, Pigments	Pyridoxine	Pyridoxin(Vitamin B6) Degradation Pathway	Hypothetical NagD-like phosphatase
SMC-9 and CoE-012-22T	Cofactors, Vitamins, Prosthetic Groups, Pigments	Riboflavin, FMN, FAD	Flavodoxin	Flavodoxin
SMC-9 and CoE-012-22T	Cofactors, Vitamins, Prosthetic Groups, Pigments	Riboflavin, FMN, FAD	Riboflavin, FMN and FAD metabolism	FMN adenylyltransferase (EC 2.7.7.2)
SMC-9 and CoE-012-22T	Cofactors, Vitamins, Prosthetic Groups, Pigments	Riboflavin, FMN, FAD	Riboflavin, FMN and FAD metabolism	Riboflavin kinase (EC 2.7.1.26)
SMC-9 and CoE-012-22T	Cofactors, Vitamins, Prosthetic Groups, Pigments	Riboflavin, FMN, FAD	Riboflavin, FMN and FAD metabolism	Substrate-specific component RibU of riboflavin ECF transporter
SMC-9 and CoE-012-22T	Cofactors, Vitamins, Prosthetic Groups, Pigments	Riboflavin, FMN, FAD	riboflavin to FAD	FMN adenylyltransferase (EC 2.7.7.2)
SMC-9 and CoE-012-22T	Cofactors, Vitamins, Prosthetic Groups, Pigments	Riboflavin, FMN, FAD	riboflavin to FAD	Riboflavin kinase (EC 2.7.1.26)
SMC-9 and CoE-012-22T	DNA Metabolism	DNA repair	2-phosphoglycolate salvage	Phosphoglycolate phosphatase (EC 3.1.3.18)
SMC-9 and CoE-012-22T	DNA Metabolism	DNA repair	DNA repair, UvrABC system	Excinuclease ABC subunit A
SMC-9 and CoE-012-22T	DNA Metabolism	DNA repair	DNA repair, UvrABC system	Excinuclease ABC subunit B
SMC-9 and CoE-012-22T	DNA Metabolism	DNA repair	DNA repair, UvrABC system	Excinuclease ABC subunit C
SMC-9 and CoE-012-22T	DNA Metabolism	DNA repair	DNA repair, bacterial	A/G-specific adenine glycosylase (EC 3.2.2.-)
SMC-9 and CoE-012-22T	DNA Metabolism	DNA repair	DNA repair, bacterial	DNA polymerase IV (EC 2.7.7.7)
SMC-9 and CoE-012-22T	DNA Metabolism	DNA repair	DNA repair, bacterial	DNA repair protein RadA
SMC-9 and CoE-012-22T	DNA Metabolism	DNA repair	DNA repair, bacterial	DNA repair protein RecN
SMC-9 and CoE-012-22T	DNA Metabolism	DNA repair	DNA repair, bacterial	Endonuclease IV (EC 3.1.21.2)
SMC-9 and CoE-012-22T	DNA Metabolism	DNA repair	DNA repair, bacterial	Exodeoxyribonuclease III (EC 3.1.11.2)
SMC-9 and CoE-012-22T	DNA Metabolism	DNA repair	DNA repair, bacterial	Exodeoxyribonuclease VII large subunit (EC 3.1.11.6)
SMC-9 and CoE-012-22T	DNA Metabolism	DNA repair	DNA repair, bacterial	Exodeoxyribonuclease VII small subunit (EC 3.1.11.6)
SMC-9 and CoE-012-22T	DNA Metabolism	DNA repair	DNA repair, bacterial	Exonuclease SbcC
SMC-9 and CoE-012-22T	DNA Metabolism	DNA repair	DNA repair, bacterial	Exonuclease SbcD
SMC-9 and CoE-012-22T	DNA Metabolism	DNA repair	DNA repair, bacterial	Methylated-DNA--protein-cysteine methyltransferase (EC 2.1.1.63)
SMC-9 and CoE-012-22T	DNA Metabolism	DNA repair	DNA repair, bacterial	RecA protein
SMC-9 and CoE-012-22T	DNA Metabolism	DNA repair	DNA repair, bacterial	SOS-response repressor and protease LexA (EC 3.4.21.88)
SMC-9 and CoE-012-22T	DNA Metabolism	DNA repair	DNA repair, bacterial	Single-stranded DNA-binding protein
SMC-9 and CoE-012-22T	DNA Metabolism	DNA repair	DNA repair, bacterial DinG and relatives	DinG family ATP-dependent helicase CPE1197
SMC-9 and CoE-012-22T	DNA Metabolism	DNA repair	DNA repair, bacterial DinG and relatives	DinG family ATP-dependent helicase YoaA
SMC-9 and CoE-012-22T	DNA Metabolism	DNA repair	DNA repair, bacterial MutL-MutS system	Clostridial MutS2-related protein
SMC-9 and CoE-012-22T	DNA Metabolism	DNA repair	DNA repair, bacterial MutL-MutS system	DNA mismatch repair protein MutL
SMC-9 and CoE-012-22T	DNA Metabolism	DNA repair	DNA repair, bacterial MutL-MutS system	DNA mismatch repair protein MutS
SMC-9 and CoE-012-22T	DNA Metabolism	DNA repair	DNA repair, bacterial MutL-MutS system	MutS-related protein, family 1
SMC-9 and CoE-012-22T	DNA Metabolism	DNA repair	DNA repair, bacterial MutL-MutS system	Recombination inhibitory protein MutS2
SMC-9 and CoE-012-22T	DNA Metabolism	DNA repair	DNA repair, bacterial RecBCD pathway	RecD-like DNA helicase YrrC
SMC-9 and CoE-012-22T	DNA Metabolism	DNA repair	DNA repair, bacterial RecFOR pathway	ATP-dependent DNA helicase RecQ
SMC-9 and CoE-012-22T	DNA Metabolism	DNA repair	DNA repair, bacterial RecFOR pathway	DNA recombination and repair protein RecF
SMC-9 and CoE-012-22T	DNA Metabolism	DNA repair	DNA repair, bacterial RecFOR pathway	DNA recombination and repair protein RecO
SMC-9 and CoE-012-22T	DNA Metabolism	DNA repair	DNA repair, bacterial RecFOR pathway	RecA protein
SMC-9 and CoE-012-22T	DNA Metabolism	DNA repair	DNA repair, bacterial RecFOR pathway	RecU Holliday junction resolvase
SMC-9 and CoE-012-22T	DNA Metabolism	DNA repair	DNA repair, bacterial RecFOR pathway	Recombination protein RecR
SMC-9 and CoE-012-22T	DNA Metabolism	DNA repair	DNA repair, bacterial RecFOR pathway	Single-stranded DNA-binding protein
SMC-9 and CoE-012-22T	DNA Metabolism	DNA repair	DNA repair system including RecA, MutS and a hypothetical protein	DNA mismatch repair protein MutS
SMC-9 and CoE-012-22T	DNA Metabolism	DNA repair	DNA repair system including RecA, MutS and a hypothetical protein	RecA protein
SMC-9 and CoE-012-22T	DNA Metabolism	DNA repair	DNA repair system including RecA, MutS and a hypothetical protein	Regulatory protein RecX
SMC-9 and CoE-012-22T	DNA Metabolism	DNA repair	RecA and RecX	RecA protein
SMC-9 and CoE-012-22T	DNA Metabolism	DNA repair	RecA and RecX	Regulatory protein RecX
SMC-9 and CoE-012-22T	DNA Metabolism	DNA replication	DNA replication strays	DNA polymerase III polC-type (EC 2.7.7.7)
SMC-9 and CoE-012-22T	DNA Metabolism	DNA replication	DNA topoisomerases, Type I, ATP-independent	DNA topoisomerase I (EC 5.99.1.2)
SMC-9 and CoE-012-22T	DNA Metabolism	DNA replication	DNA topoisomerases, Type I, ATP-independent	DNA topoisomerase III (EC 5.99.1.2)
SMC-9 and CoE-012-22T	DNA Metabolism	DNA replication	DNA topoisomerases, Type II, ATP-dependent	DNA gyrase subunit A (EC 5.99.1.3)
SMC-9 and CoE-012-22T	DNA Metabolism	DNA replication	DNA topoisomerases, Type II, ATP-dependent	DNA gyrase subunit B (EC 5.99.1.3)
SMC-9 and CoE-012-22T	DNA Metabolism	DNA uptake, competence	DNA processing cluster	DNA polymerase III subunits gamma and tau (EC 2.7.7.7)
SMC-9 and CoE-012-22T	DNA Metabolism	DNA uptake, competence	DNA processing cluster	DNA topoisomerase III (EC 5.99.1.2)
SMC-9 and CoE-012-22T	DNA Metabolism	DNA uptake, competence	DNA processing cluster	Recombination protein RecR
SMC-9 and CoE-012-22T	DNA Metabolism	no subcategory	DNA structural proteins, bacterial	Chromosome partition protein smc
SMC-9 and CoE-012-22T	DNA Metabolism	no subcategory	DNA structural proteins, bacterial	DNA-binding protein HBsu
SMC-9 and CoE-012-22T	DNA Metabolism	no subcategory	Restriction-Modification System	Type I restriction-modification system, DNA-methyltransferase subunit M (EC 2.1.1.72)
SMC-9 and CoE-012-22T	DNA Metabolism	no subcategory	Restriction-Modification System	Type I restriction-modification system, restriction subunit R (EC 3.1.21.3)
SMC-9 and CoE-012-22T	DNA Metabolism	no subcategory	Type I Restriction-Modification	Type I restriction-modification system, DNA-methyltransferase subunit M (EC 2.1.1.72)
SMC-9 and CoE-012-22T	DNA Metabolism	no subcategory	Type I Restriction-Modification	Type I restriction-modification system, restriction subunit R (EC 3.1.21.3)
SMC-9 and CoE-012-22T	Dormancy and Sporulation	no subcategory	Sporulation-associated proteins with broader functions	Peptidyl-tRNA hydrolase (EC 3.1.1.29)
SMC-9 and CoE-012-22T	Dormancy and Sporulation	no subcategory	Sporulation Cluster	Cell division protein DivIC (FtsB), stabilizes FtsL against RasP cleavage
SMC-9 and CoE-012-22T	Dormancy and Sporulation	no subcategory	Sporulation Cluster	FIG006789: Stage V sporulation protein
SMC-9 and CoE-012-22T	Dormancy and Sporulation	no subcategory	Sporulation Cluster	RNA binding protein, contains ribosomal protein S1 domain
SMC-9 and CoE-012-22T	Dormancy and Sporulation	no subcategory	Sporulation Cluster	Ribosome-associated heat shock protein implicated in the recycling of the 50S subunit (S4 paralog)
SMC-9 and CoE-012-22T	Dormancy and Sporulation	no subcategory	Sporulation Cluster	Transcription-repair coupling factor
SMC-9 and CoE-012-22T	Fatty Acids, Lipids, and Isoprenoids	Fatty acids	Fatty Acid Biosynthesis FASII	3-hydroxyacyl-[acyl-carrier-protein] dehydratase, FabZ form (EC 4.2.1.59)
SMC-9 and CoE-012-22T	Fatty Acids, Lipids, and Isoprenoids	Fatty acids	Fatty Acid Biosynthesis FASII	Acetyl-coenzyme A carboxyl transferase alpha chain (EC 6.4.1.2)
SMC-9 and CoE-012-22T	Fatty Acids, Lipids, and Isoprenoids	Fatty acids	Fatty Acid Biosynthesis FASII	Acetyl-coenzyme A carboxyl transferase beta chain (EC 6.4.1.2)
SMC-9 and CoE-012-22T	Fatty Acids, Lipids, and Isoprenoids	Fatty acids	Fatty Acid Biosynthesis FASII	Acyl carrier protein
SMC-9 and CoE-012-22T	Fatty Acids, Lipids, and Isoprenoids	Fatty acids	Fatty Acid Biosynthesis FASII	Biotin carboxyl carrier protein
SMC-9 and CoE-012-22T	Fatty Acids, Lipids, and Isoprenoids	Fatty acids	Fatty Acid Biosynthesis FASII	Biotin carboxyl carrier protein of acetyl-CoA carboxylase
SMC-9 and CoE-012-22T	Fatty Acids, Lipids, and Isoprenoids	Fatty acids	Fatty Acid Biosynthesis FASII	Biotin carboxylase of acetyl-CoA carboxylase (EC 6.3.4.14)
SMC-9 and CoE-012-22T	Fatty Acids, Lipids, and Isoprenoids	Fatty acids	Fatty Acid Biosynthesis FASII	Enoyl-[acyl-carrier-protein] reductase [NADH] (EC 1.3.1.9)
SMC-9 and CoE-012-22T	Fatty Acids, Lipids, and Isoprenoids	Fatty acids	Fatty Acid Biosynthesis FASII	Malonyl CoA-acyl carrier protein transacylase (EC 2.3.1.39)
SMC-9 and CoE-012-22T	Fatty Acids, Lipids, and Isoprenoids	Fatty acids	Fatty Acid Biosynthesis FASII	Transcriptional regulator of fatty acid biosynthesis FabT
SMC-9 and CoE-012-22T	Fatty Acids, Lipids, and Isoprenoids	Isoprenoids	Isoprenoid Biosynthesis: Interconversions	(2E,6E)-farnesyl diphosphate synthase (EC 2.5.1.10)
SMC-9 and CoE-012-22T	Fatty Acids, Lipids, and Isoprenoids	Isoprenoids	Isoprenoid Biosynthesis: Interconversions	Isopentenyl-diphosphate delta-isomerase, FMN-dependent (EC 5.3.3.2)
SMC-9 and CoE-012-22T	Fatty Acids, Lipids, and Isoprenoids	Isoprenoids	Isoprenoinds for Quinones	(2E,6E)-farnesyl diphosphate synthase (EC 2.5.1.10)
SMC-9 and CoE-012-22T	Fatty Acids, Lipids, and Isoprenoids	Isoprenoids	Isoprenoinds for Quinones	Heptaprenyl diphosphate synthase component I (EC 2.5.1.30)
SMC-9 and CoE-012-22T	Fatty Acids, Lipids, and Isoprenoids	Isoprenoids	Isoprenoinds for Quinones	Heptaprenyl diphosphate synthase component II (EC 2.5.1.30)
SMC-9 and CoE-012-22T	Fatty Acids, Lipids, and Isoprenoids	Isoprenoids	Isoprenoinds for Quinones	Undecaprenyl diphosphate synthase (EC 2.5.1.31)
SMC-9 and CoE-012-22T	Fatty Acids, Lipids, and Isoprenoids	Isoprenoids	Mevalonate Branch of Isoprenoid Biosynthesis	Diphosphomevalonate decarboxylase (EC 4.1.1.33)
SMC-9 and CoE-012-22T	Fatty Acids, Lipids, and Isoprenoids	Isoprenoids	Mevalonate Branch of Isoprenoid Biosynthesis	Hydroxymethylglutaryl-CoA reductase (EC 1.1.1.34)
SMC-9 and CoE-012-22T	Fatty Acids, Lipids, and Isoprenoids	Isoprenoids	Mevalonate Branch of Isoprenoid Biosynthesis	Hydroxymethylglutaryl-CoA synthase (EC 2.3.3.10)
SMC-9 and CoE-012-22T	Fatty Acids, Lipids, and Isoprenoids	Isoprenoids	Mevalonate Branch of Isoprenoid Biosynthesis	Mevalonate kinase (EC 2.7.1.36)
SMC-9 and CoE-012-22T	Fatty Acids, Lipids, and Isoprenoids	Isoprenoids	Mevalonate Branch of Isoprenoid Biosynthesis	Phosphomevalonate kinase (EC 2.7.4.2)
SMC-9 and CoE-012-22T	Fatty Acids, Lipids, and Isoprenoids	Isoprenoids	Polyprenyl Diphosphate Biosynthesis	(2E,6E)-farnesyl diphosphate synthase (EC 2.5.1.10)
SMC-9 and CoE-012-22T	Fatty Acids, Lipids, and Isoprenoids	Isoprenoids	Polyprenyl Diphosphate Biosynthesis	Heptaprenyl diphosphate synthase component I (EC 2.5.1.30)
SMC-9 and CoE-012-22T	Fatty Acids, Lipids, and Isoprenoids	Isoprenoids	Polyprenyl Diphosphate Biosynthesis	Heptaprenyl diphosphate synthase component II (EC 2.5.1.30)
SMC-9 and CoE-012-22T	Fatty Acids, Lipids, and Isoprenoids	Isoprenoids	Polyprenyl Diphosphate Biosynthesis	Undecaprenyl diphosphate synthase (EC 2.5.1.31)
SMC-9 and CoE-012-22T	Iron acquisition and metabolism	no subcategory	Heme, hemin uptake and utilization systems in GramPositives	Iron compound ABC uptake transporter ATP-binding protein
SMC-9 and CoE-012-22T	Iron acquisition and metabolism	no subcategory	Heme, hemin uptake and utilization systems in GramPositives	Iron compound ABC uptake transporter substrate-binding protein
SMC-9 and CoE-012-22T	Iron acquisition and metabolism	no subcategory	Heme, hemin uptake and utilization systems in GramPositives	Sortase A, LPXTG specific
SMC-9 and CoE-012-22T	Iron acquisition and metabolism	no subcategory	Heme, hemin uptake and utilization systems in GramPositives	Two-component response regulator SA14-24
SMC-9 and CoE-012-22T	Iron acquisition and metabolism	no subcategory	Heme, hemin uptake and utilization systems in GramPositives	Two-component sensor kinase SA14-24
SMC-9 and CoE-012-22T	Iron acquisition and metabolism	no subcategory	Heme, hemin uptake and utilization systems in GramPositives	Zn-dependent hydrolase YycJ/WalJ, required for cell wall metabolism and coordination of cell division with DNA replication
SMC-9 and CoE-012-22T	Iron acquisition and metabolism	no subcategory	Hemin transport system	Iron compound ABC uptake transporter ATP-binding protein
SMC-9 and CoE-012-22T	Membrane Transport	Cation transporters	Copper Transport System	Copper-translocating P-type ATPase (EC 3.6.3.4)
SMC-9 and CoE-012-22T	Membrane Transport	Cation transporters	Magnesium transport	Magnesium and cobalt transport protein CorA
SMC-9 and CoE-012-22T	Membrane Transport	Cation transporters	Magnesium transport	Mg(2+) transport ATPase, P-type (EC 3.6.3.2)
SMC-9 and CoE-012-22T	Membrane Transport	Protein translocation across cytoplasmic membrane	EcsAB transporter affecting expression and secretion of secretory preproteins	ABC transporter, ATP-binding protein EcsA
SMC-9 and CoE-012-22T	Membrane Transport	Protein translocation across cytoplasmic membrane	EcsAB transporter affecting expression and secretion of secretory preproteins	ABC transporter, permease protein EscB
SMC-9 and CoE-012-22T	Membrane Transport	Protein translocation across cytoplasmic membrane	EcsAB transporter affecting expression and secretion of secretory preproteins	Hypothetical protein SAV1839
SMC-9 and CoE-012-22T	Membrane Transport	Uni- Sym- and Antiporters	NhaA, NhaD and Sodium-dependent phosphate transporters	Sodium-dependent phosphate transporter
SMC-9 and CoE-012-22T	Membrane Transport	no subcategory	ECF class transporters	ATPase component of general energizing module of ECF transporters
SMC-9 and CoE-012-22T	Membrane Transport	no subcategory	ECF class transporters	Substrate-specific component BioY of biotin ECF transporter
SMC-9 and CoE-012-22T	Membrane Transport	no subcategory	ECF class transporters	Substrate-specific component FolT of folate ECF transporter
SMC-9 and CoE-012-22T	Membrane Transport	no subcategory	ECF class transporters	Substrate-specific component NiaX of predicted niacin ECF transporter
SMC-9 and CoE-012-22T	Membrane Transport	no subcategory	ECF class transporters	Substrate-specific component PanT of predicted pantothenate ECF transporter
SMC-9 and CoE-012-22T	Membrane Transport	no subcategory	ECF class transporters	Substrate-specific component QueT (COG4708) of predicted queuosine-regulated ECF transporter
SMC-9 and CoE-012-22T	Membrane Transport	no subcategory	ECF class transporters	Substrate-specific component RibU of riboflavin ECF transporter
SMC-9 and CoE-012-22T	Membrane Transport	no subcategory	ECF class transporters	Substrate-specific component ThiT of thiamin ECF transporter
SMC-9 and CoE-012-22T	Membrane Transport	no subcategory	ECF class transporters	Transmembrane component of general energizing module of ECF transporters
SMC-9 and CoE-012-22T	Metabolism of Aromatic Compounds	Peripheral pathways for catabolism of aromatic compounds	Quinate degradation	3-dehydroquinate dehydratase I (EC 4.2.1.10)
SMC-9 and CoE-012-22T	Metabolism of Aromatic Compounds	Peripheral pathways for catabolism of aromatic compounds	Quinate degradation	Shikimate/quinate 5-dehydrogenase I beta (EC 1.1.1.282)
SMC-9 and CoE-012-22T	Miscellaneous	Plant-Prokaryote DOE project	Iron-sulfur cluster assembly	Cysteine desulfurase (EC 2.8.1.7)
SMC-9 and CoE-012-22T	Miscellaneous	Plant-Prokaryote DOE project	Iron-sulfur cluster assembly	Iron-sulfur cluster assembly ATPase protein SufC
SMC-9 and CoE-012-22T	Miscellaneous	Plant-Prokaryote DOE project	Iron-sulfur cluster assembly	Iron-sulfur cluster assembly protein SufB
SMC-9 and CoE-012-22T	Miscellaneous	Plant-Prokaryote DOE project	Iron-sulfur cluster assembly	Iron-sulfur cluster assembly protein SufD
SMC-9 and CoE-012-22T	Miscellaneous	Plant-Prokaryote DOE project	Iron-sulfur cluster assembly	PaaD-like protein (DUF59) involved in Fe-S cluster assembly
SMC-9 and CoE-012-22T	Miscellaneous	Plant-Prokaryote DOE project	Iron-sulfur cluster assembly	Putative iron-sulfur cluster assembly scaffold protein for SUF system, SufE2
SMC-9 and CoE-012-22T	Miscellaneous	Plant-Prokaryote DOE project	Single-Rhodanese-domain proteins	Rhodanese domain protein UPF0176, Firmicutes subgroup
SMC-9 and CoE-012-22T	Miscellaneous	no subcategory	Broadly distributed proteins not in subsystems	YpfJ protein, zinc metalloprotease superfamily
SMC-9 and CoE-012-22T	Miscellaneous	no subcategory	Muconate lactonizing enzyme family	Galactonate dehydratase (EC 4.2.1.6)
SMC-9 and CoE-012-22T	Nitrogen Metabolism	no subcategory	Ammonia assimilation	Ammonium transporter
SMC-9 and CoE-012-22T	Nitrogen Metabolism	no subcategory	Ammonia assimilation	Glutamate synthase [NADPH] large chain (EC 1.4.1.13)
SMC-9 and CoE-012-22T	Nitrogen Metabolism	no subcategory	Ammonia assimilation	Glutamate synthase [NADPH] small chain (EC 1.4.1.13)
SMC-9 and CoE-012-22T	Nitrogen Metabolism	no subcategory	Ammonia assimilation	Glutamine synthetase type I (EC 6.3.1.2)
SMC-9 and CoE-012-22T	Nucleosides and Nucleotides	Detoxification	Housecleaning nucleoside triphosphate pyrophosphatases	Deoxyuridine 5&#39;-triphosphate nucleotidohydrolase (EC 3.6.1.23)
SMC-9 and CoE-012-22T	Nucleosides and Nucleotides	Detoxification	Nudix proteins (nucleoside triphosphate hydrolases)	ADP-ribose pyrophosphatase (EC 3.6.1.13)
SMC-9 and CoE-012-22T	Nucleosides and Nucleotides	Detoxification	Nudix proteins (nucleoside triphosphate hydrolases)	Deoxyuridine 5&#39;-triphosphate nucleotidohydrolase (EC 3.6.1.23)
SMC-9 and CoE-012-22T	Nucleosides and Nucleotides	Purines	De Novo Purine Biosynthesis	Adenylosuccinate lyase (EC 4.3.2.2)
SMC-9 and CoE-012-22T	Nucleosides and Nucleotides	Purines	De Novo Purine Biosynthesis	Amidophosphoribosyltransferase (EC 2.4.2.14)
SMC-9 and CoE-012-22T	Nucleosides and Nucleotides	Purines	De Novo Purine Biosynthesis	IMP cyclohydrolase (EC 3.5.4.10)
SMC-9 and CoE-012-22T	Nucleosides and Nucleotides	Purines	De Novo Purine Biosynthesis	Phosphoribosylamine--glycine ligase (EC 6.3.4.13)
SMC-9 and CoE-012-22T	Nucleosides and Nucleotides	Purines	De Novo Purine Biosynthesis	Phosphoribosylaminoimidazole-succinocarboxamide synthase (EC 6.3.2.6)
SMC-9 and CoE-012-22T	Nucleosides and Nucleotides	Purines	De Novo Purine Biosynthesis	Phosphoribosylaminoimidazolecarboxamide formyltransferase (EC 2.1.2.3)
SMC-9 and CoE-012-22T	Nucleosides and Nucleotides	Purines	De Novo Purine Biosynthesis	Phosphoribosylformylglycinamidine cyclo-ligase (EC 6.3.3.1)
SMC-9 and CoE-012-22T	Nucleosides and Nucleotides	Purines	De Novo Purine Biosynthesis	Phosphoribosylformylglycinamidine synthase, PurS subunit (EC 6.3.5.3)
SMC-9 and CoE-012-22T	Nucleosides and Nucleotides	Purines	De Novo Purine Biosynthesis	Phosphoribosylformylglycinamidine synthase, glutamine amidotransferase subunit (EC 6.3.5.3)
SMC-9 and CoE-012-22T	Nucleosides and Nucleotides	Purines	De Novo Purine Biosynthesis	Phosphoribosylformylglycinamidine synthase, synthetase subunit (EC 6.3.5.3)
SMC-9 and CoE-012-22T	Nucleosides and Nucleotides	Purines	De Novo Purine Biosynthesis	Phosphoribosylglycinamide formyltransferase (EC 2.1.2.2)
SMC-9 and CoE-012-22T	Nucleosides and Nucleotides	Purines	De Novo Purine Biosynthesis	Ribose-phosphate pyrophosphokinase (EC 2.7.6.1)
SMC-9 and CoE-012-22T	Nucleosides and Nucleotides	Purines	GMP synthase	GMP synthase [glutamine-hydrolyzing], ATP pyrophosphatase subunit (EC 6.3.5.2)
SMC-9 and CoE-012-22T	Nucleosides and Nucleotides	Purines	GMP synthase	GMP synthase [glutamine-hydrolyzing], amidotransferase subunit (EC 6.3.5.2)
SMC-9 and CoE-012-22T	Nucleosides and Nucleotides	Purines	Purine Utilization	Xanthine permease
SMC-9 and CoE-012-22T	Nucleosides and Nucleotides	Purines	Purine Utilization	Xanthine/uracil/thiamine/ascorbate permease family protein
SMC-9 and CoE-012-22T	Nucleosides and Nucleotides	Purines	Purine conversions	2&#39;,3&#39;-cyclic-nucleotide 2&#39;-phosphodiesterase (EC 3.1.4.16)
SMC-9 and CoE-012-22T	Nucleosides and Nucleotides	Purines	Purine conversions	5&#39;-nucleotidase family protein in cluster with NagD-like phosphatase
SMC-9 and CoE-012-22T	Nucleosides and Nucleotides	Purines	Purine conversions	Adenine deaminase (EC 3.5.4.2)
SMC-9 and CoE-012-22T	Nucleosides and Nucleotides	Purines	Purine conversions	Adenine phosphoribosyltransferase (EC 2.4.2.7)
SMC-9 and CoE-012-22T	Nucleosides and Nucleotides	Purines	Purine conversions	Adenylate kinase (EC 2.7.4.3)
SMC-9 and CoE-012-22T	Nucleosides and Nucleotides	Purines	Purine conversions	Adenylosuccinate lyase (EC 4.3.2.2)
SMC-9 and CoE-012-22T	Nucleosides and Nucleotides	Purines	Purine conversions	Adenylosuccinate synthetase (EC 6.3.4.4)
SMC-9 and CoE-012-22T	Nucleosides and Nucleotides	Purines	Purine conversions	Deoxyadenosine kinase (EC 2.7.1.76)
SMC-9 and CoE-012-22T	Nucleosides and Nucleotides	Purines	Purine conversions	Deoxyguanosine kinase (EC 2.7.1.113)
SMC-9 and CoE-012-22T	Nucleosides and Nucleotides	Purines	Purine conversions	GMP reductase (EC 1.7.1.7)
SMC-9 and CoE-012-22T	Nucleosides and Nucleotides	Purines	Purine conversions	GMP synthase [glutamine-hydrolyzing], ATP pyrophosphatase subunit (EC 6.3.5.2)
SMC-9 and CoE-012-22T	Nucleosides and Nucleotides	Purines	Purine conversions	GMP synthase [glutamine-hydrolyzing], amidotransferase subunit (EC 6.3.5.2)
SMC-9 and CoE-012-22T	Nucleosides and Nucleotides	Purines	Purine conversions	Guanylate kinase (EC 2.7.4.8)
SMC-9 and CoE-012-22T	Nucleosides and Nucleotides	Purines	Purine conversions	Hypoxanthine-guanine phosphoribosyltransferase (EC 2.4.2.8)
SMC-9 and CoE-012-22T	Nucleosides and Nucleotides	Purines	Purine conversions	Inosine-5&#39;-monophosphate dehydrogenase (EC 1.1.1.205)
SMC-9 and CoE-012-22T	Nucleosides and Nucleotides	Purines	Purine conversions	Nucleoside diphosphate kinase (EC 2.7.4.6)
SMC-9 and CoE-012-22T	Nucleosides and Nucleotides	Purines	Purine conversions	Purine nucleoside phosphorylase (EC 2.4.2.1)
SMC-9 and CoE-012-22T	Nucleosides and Nucleotides	Purines	Purine conversions	Xanthine phosphoribosyltransferase (EC 2.4.2.22)
SMC-9 and CoE-012-22T	Nucleosides and Nucleotides	Purines	Xanthine Metabolism in Bacteria	Xanthine permease
SMC-9 and CoE-012-22T	Nucleosides and Nucleotides	Purines	Xanthine Metabolism in Bacteria	Xanthine phosphoribosyltransferase (EC 2.4.2.22)
SMC-9 and CoE-012-22T	Nucleosides and Nucleotides	Pyrimidines	De Novo Pyrimidine Synthesis	Aspartate carbamoyltransferase (EC 2.1.3.2)
SMC-9 and CoE-012-22T	Nucleosides and Nucleotides	Pyrimidines	De Novo Pyrimidine Synthesis	Carbamoyl-phosphate synthase large chain (EC 6.3.5.5)
SMC-9 and CoE-012-22T	Nucleosides and Nucleotides	Pyrimidines	De Novo Pyrimidine Synthesis	Carbamoyl-phosphate synthase small chain (EC 6.3.5.5)
SMC-9 and CoE-012-22T	Nucleosides and Nucleotides	Pyrimidines	De Novo Pyrimidine Synthesis	Dihydroorotase (EC 3.5.2.3)
SMC-9 and CoE-012-22T	Nucleosides and Nucleotides	Pyrimidines	De Novo Pyrimidine Synthesis	Orotate phosphoribosyltransferase (EC 2.4.2.10)
SMC-9 and CoE-012-22T	Nucleosides and Nucleotides	Pyrimidines	De Novo Pyrimidine Synthesis	Orotidine 5&#39;-phosphate decarboxylase (EC 4.1.1.23)
SMC-9 and CoE-012-22T	Nucleosides and Nucleotides	Pyrimidines	De Novo Pyrimidine Synthesis	Pyrimidine operon regulatory protein PyrR
SMC-9 and CoE-012-22T	Nucleosides and Nucleotides	Pyrimidines	De Novo Pyrimidine Synthesis	Uracil permease
SMC-9 and CoE-012-22T	Nucleosides and Nucleotides	Pyrimidines	De Novo Pyrimidine Synthesis	Uracil phosphoribosyltransferase (EC 2.4.2.9)
SMC-9 and CoE-012-22T	Nucleosides and Nucleotides	Pyrimidines	pyrimidine conversions	2&#39;,3&#39;-cyclic-nucleotide 2&#39;-phosphodiesterase (EC 3.1.4.16)
SMC-9 and CoE-012-22T	Nucleosides and Nucleotides	Pyrimidines	pyrimidine conversions	CTP synthase (EC 6.3.4.2)
SMC-9 and CoE-012-22T	Nucleosides and Nucleotides	Pyrimidines	pyrimidine conversions	Cytidine deaminase (EC 3.5.4.5)
SMC-9 and CoE-012-22T	Nucleosides and Nucleotides	Pyrimidines	pyrimidine conversions	Cytidylate kinase (EC 2.7.4.25)
SMC-9 and CoE-012-22T	Nucleosides and Nucleotides	Pyrimidines	pyrimidine conversions	Cytosine deaminase (EC 3.5.4.1)
SMC-9 and CoE-012-22T	Nucleosides and Nucleotides	Pyrimidines	pyrimidine conversions	Nucleoside diphosphate kinase (EC 2.7.4.6)
SMC-9 and CoE-012-22T	Nucleosides and Nucleotides	Pyrimidines	pyrimidine conversions	Purine nucleoside phosphorylase (EC 2.4.2.1)
SMC-9 and CoE-012-22T	Nucleosides and Nucleotides	Pyrimidines	pyrimidine conversions	Pyrimidine-nucleoside phosphorylase (EC 2.4.2.2)
SMC-9 and CoE-012-22T	Nucleosides and Nucleotides	Pyrimidines	pyrimidine conversions	Thioredoxin reductase (EC 1.8.1.9)
SMC-9 and CoE-012-22T	Nucleosides and Nucleotides	Pyrimidines	pyrimidine conversions	Thymidine kinase (EC 2.7.1.21)
SMC-9 and CoE-012-22T	Nucleosides and Nucleotides	Pyrimidines	pyrimidine conversions	Thymidylate kinase (EC 2.7.4.9)
SMC-9 and CoE-012-22T	Nucleosides and Nucleotides	Pyrimidines	pyrimidine conversions	Thymidylate synthase (EC 2.1.1.45)
SMC-9 and CoE-012-22T	Nucleosides and Nucleotides	Pyrimidines	pyrimidine conversions	Uracil phosphoribosyltransferase (EC 2.4.2.9)
SMC-9 and CoE-012-22T	Nucleosides and Nucleotides	Pyrimidines	pyrimidine conversions	Uridine kinase (EC 2.7.1.48)
SMC-9 and CoE-012-22T	Nucleosides and Nucleotides	no subcategory	Adenosyl nucleosidases	5&#39;-methylthioadenosine nucleosidase (EC 3.2.2.16)
SMC-9 and CoE-012-22T	Nucleosides and Nucleotides	no subcategory	Adenosyl nucleosidases	Purine nucleoside phosphorylase (EC 2.4.2.1)
SMC-9 and CoE-012-22T	Nucleosides and Nucleotides	no subcategory	Adenosyl nucleosidases	S-adenosylhomocysteine nucleosidase (EC 3.2.2.9)
SMC-9 and CoE-012-22T	Nucleosides and Nucleotides	no subcategory	Ribonucleotide reduction	Glutaredoxin-like protein NrdH, required for reduction of Ribonucleotide reductase class Ib
SMC-9 and CoE-012-22T	Nucleosides and Nucleotides	no subcategory	Ribonucleotide reduction	Ribonucleotide reductase of class III (anaerobic), activating protein (EC 1.97.1.4)
SMC-9 and CoE-012-22T	Nucleosides and Nucleotides	no subcategory	Ribonucleotide reduction	Ribonucleotide reductase of class III (anaerobic), large subunit (EC 1.17.4.2)
SMC-9 and CoE-012-22T	Nucleosides and Nucleotides	no subcategory	Ribonucleotide reduction	Ribonucleotide reductase of class Ib (aerobic), alpha subunit (EC 1.17.4.1)
SMC-9 and CoE-012-22T	Nucleosides and Nucleotides	no subcategory	Ribonucleotide reduction	Ribonucleotide reductase of class Ib (aerobic), beta subunit (EC 1.17.4.1)
SMC-9 and CoE-012-22T	Nucleosides and Nucleotides	no subcategory	Ribonucleotide reduction	Ribonucleotide reductase transcriptional regulator NrdR
SMC-9 and CoE-012-22T	Nucleosides and Nucleotides	no subcategory	Ribonucleotide reduction	Ribonucleotide reduction protein NrdI
SMC-9 and CoE-012-22T	Phages, Prophages, Transposable elements, Plasmids	Phages, Prophages	Phage capsid proteins	Phage capsid and scaffold
SMC-9 and CoE-012-22T	Phages, Prophages, Transposable elements, Plasmids	Phages, Prophages	Phage replication	DNA polymerase III alpha subunit (EC 2.7.7.7)
SMC-9 and CoE-012-22T	Phages, Prophages, Transposable elements, Plasmids	Phages, Prophages	Phage replication	Phage replication initiation protein
SMC-9 and CoE-012-22T	Phosphorus Metabolism	no subcategory	Phosphonate metabolism	2-aminoethylphosphonate ABC transporter ATP-binding protein (TC 3.A.1.9.1)
SMC-9 and CoE-012-22T	Phosphorus Metabolism	no subcategory	Phosphonate metabolism	2-aminoethylphosphonate:pyruvate aminotransferase (EC 2.6.1.37)
SMC-9 and CoE-012-22T	Phosphorus Metabolism	no subcategory	Phosphonate metabolism	Phosphonoacetaldehyde hydrolase (EC 3.11.1.1)
SMC-9 and CoE-012-22T	Potassium metabolism	no subcategory	Potassium homeostasis	Kup system potassium uptake protein
SMC-9 and CoE-012-22T	Potassium metabolism	no subcategory	Potassium homeostasis	Large-conductance mechanosensitive channel
SMC-9 and CoE-012-22T	Potassium metabolism	no subcategory	Potassium homeostasis	Potassium efflux system KefA protein
SMC-9 and CoE-012-22T	Potassium metabolism	no subcategory	Potassium homeostasis	Potassium voltage-gated channel subfamily KQT
SMC-9 and CoE-012-22T	Protein Metabolism	Protein biosynthesis	Glycyl-tRNA synthetase	Glycyl-tRNA synthetase alpha chain (EC 6.1.1.14)
SMC-9 and CoE-012-22T	Protein Metabolism	Protein biosynthesis	Glycyl-tRNA synthetase	Glycyl-tRNA synthetase beta chain (EC 6.1.1.14)
SMC-9 and CoE-012-22T	Protein Metabolism	Protein biosynthesis	Programmed frameshift	Peptide chain release factor 2
SMC-9 and CoE-012-22T	Protein Metabolism	Protein biosynthesis	Programmed frameshift	programmed frameshift-containing
SMC-9 and CoE-012-22T	Protein Metabolism	Protein biosynthesis	Ribosome SSU bacterial	SSU ribosomal protein S10p (S20e)
SMC-9 and CoE-012-22T	Protein Metabolism	Protein biosynthesis	Ribosome SSU bacterial	SSU ribosomal protein S11p (S14e)
SMC-9 and CoE-012-22T	Protein Metabolism	Protein biosynthesis	Ribosome SSU bacterial	SSU ribosomal protein S12p (S23e)
SMC-9 and CoE-012-22T	Protein Metabolism	Protein biosynthesis	Ribosome SSU bacterial	SSU ribosomal protein S13p (S18e)
SMC-9 and CoE-012-22T	Protein Metabolism	Protein biosynthesis	Ribosome SSU bacterial	SSU ribosomal protein S14p (S29e)
SMC-9 and CoE-012-22T	Protein Metabolism	Protein biosynthesis	Ribosome SSU bacterial	SSU ribosomal protein S14p (S29e), zinc-dependent
SMC-9 and CoE-012-22T	Protein Metabolism	Protein biosynthesis	Ribosome SSU bacterial	SSU ribosomal protein S14p (S29e), zinc-independent
SMC-9 and CoE-012-22T	Protein Metabolism	Protein biosynthesis	Ribosome SSU bacterial	SSU ribosomal protein S15p (S13e)
SMC-9 and CoE-012-22T	Protein Metabolism	Protein biosynthesis	Ribosome SSU bacterial	SSU ribosomal protein S16p
SMC-9 and CoE-012-22T	Protein Metabolism	Protein biosynthesis	Ribosome SSU bacterial	SSU ribosomal protein S17p (S11e)
SMC-9 and CoE-012-22T	Protein Metabolism	Protein biosynthesis	Ribosome SSU bacterial	SSU ribosomal protein S18p
SMC-9 and CoE-012-22T	Protein Metabolism	Protein biosynthesis	Ribosome SSU bacterial	SSU ribosomal protein S18p, zinc-independent
SMC-9 and CoE-012-22T	Protein Metabolism	Protein biosynthesis	Ribosome SSU bacterial	SSU ribosomal protein S19p (S15e)
SMC-9 and CoE-012-22T	Protein Metabolism	Protein biosynthesis	Ribosome SSU bacterial	SSU ribosomal protein S1p
SMC-9 and CoE-012-22T	Protein Metabolism	Protein biosynthesis	Ribosome SSU bacterial	SSU ribosomal protein S20p
SMC-9 and CoE-012-22T	Protein Metabolism	Protein biosynthesis	Ribosome SSU bacterial	SSU ribosomal protein S21p
SMC-9 and CoE-012-22T	Protein Metabolism	Protein biosynthesis	Ribosome SSU bacterial	SSU ribosomal protein S2p (SAe)
SMC-9 and CoE-012-22T	Protein Metabolism	Protein biosynthesis	Ribosome SSU bacterial	SSU ribosomal protein S3p (S3e)
SMC-9 and CoE-012-22T	Protein Metabolism	Protein biosynthesis	Ribosome SSU bacterial	SSU ribosomal protein S4p (S9e)
SMC-9 and CoE-012-22T	Protein Metabolism	Protein biosynthesis	Ribosome SSU bacterial	SSU ribosomal protein S5p (S2e)
SMC-9 and CoE-012-22T	Protein Metabolism	Protein biosynthesis	Ribosome SSU bacterial	SSU ribosomal protein S6p
SMC-9 and CoE-012-22T	Protein Metabolism	Protein biosynthesis	Ribosome SSU bacterial	SSU ribosomal protein S7p (S5e)
SMC-9 and CoE-012-22T	Protein Metabolism	Protein biosynthesis	Ribosome SSU bacterial	SSU ribosomal protein S8p (S15Ae)
SMC-9 and CoE-012-22T	Protein Metabolism	Protein biosynthesis	Ribosome SSU bacterial	SSU ribosomal protein S9p (S16e)
SMC-9 and CoE-012-22T	Protein Metabolism	Protein biosynthesis	Translation elongation factor G family	Translation elongation factor G
SMC-9 and CoE-012-22T	Protein Metabolism	Protein biosynthesis	Translation elongation factors bacterial	Translation elongation factor G
SMC-9 and CoE-012-22T	Protein Metabolism	Protein biosynthesis	Translation elongation factors bacterial	Translation elongation factor LepA
SMC-9 and CoE-012-22T	Protein Metabolism	Protein biosynthesis	Translation elongation factors bacterial	Translation elongation factor P
SMC-9 and CoE-012-22T	Protein Metabolism	Protein biosynthesis	Translation elongation factors bacterial	Translation elongation factor Ts
SMC-9 and CoE-012-22T	Protein Metabolism	Protein biosynthesis	Translation elongation factors bacterial	Translation elongation factor Tu
SMC-9 and CoE-012-22T	Protein Metabolism	Protein biosynthesis	Translation initiation factors bacterial	Methionyl-tRNA formyltransferase (EC 2.1.2.9)
SMC-9 and CoE-012-22T	Protein Metabolism	Protein biosynthesis	Translation initiation factors bacterial	Ribosome-binding factor A
SMC-9 and CoE-012-22T	Protein Metabolism	Protein biosynthesis	Translation initiation factors bacterial	Translation initiation factor 1
SMC-9 and CoE-012-22T	Protein Metabolism	Protein biosynthesis	Translation initiation factors bacterial	Translation initiation factor 2
SMC-9 and CoE-012-22T	Protein Metabolism	Protein biosynthesis	Translation initiation factors bacterial	Translation initiation factor 3
SMC-9 and CoE-012-22T	Protein Metabolism	Protein biosynthesis	Translation termination factors bacterial	Methionine aminopeptidase (EC 3.4.11.18)
SMC-9 and CoE-012-22T	Protein Metabolism	Protein biosynthesis	Translation termination factors bacterial	Peptide chain release factor 1
SMC-9 and CoE-012-22T	Protein Metabolism	Protein biosynthesis	Translation termination factors bacterial	Peptide chain release factor 2
SMC-9 and CoE-012-22T	Protein Metabolism	Protein biosynthesis	Translation termination factors bacterial	Peptide chain release factor 3
SMC-9 and CoE-012-22T	Protein Metabolism	Protein biosynthesis	Translation termination factors bacterial	Peptide deformylase (EC 3.5.1.88)
SMC-9 and CoE-012-22T	Protein Metabolism	Protein biosynthesis	Translation termination factors bacterial	Peptidyl-tRNA hydrolase (EC 3.1.1.29)
SMC-9 and CoE-012-22T	Protein Metabolism	Protein biosynthesis	Translation termination factors bacterial	Ribosome recycling factor
SMC-9 and CoE-012-22T	Protein Metabolism	Protein biosynthesis	Translation termination factors bacterial	tmRNA-binding protein SmpB
SMC-9 and CoE-012-22T	Protein Metabolism	Protein biosynthesis	rRNAs	5S rRNA
SMC-9 and CoE-012-22T	Protein Metabolism	Protein biosynthesis	rRNAs	LSU rRNA
SMC-9 and CoE-012-22T	Protein Metabolism	Protein biosynthesis	rRNAs	SSU rRNA
SMC-9 and CoE-012-22T	Protein Metabolism	Protein biosynthesis	tRNA aminoacylation, Ala	Alanyl-tRNA synthetase (EC 6.1.1.7)
SMC-9 and CoE-012-22T	Protein Metabolism	Protein biosynthesis	tRNA aminoacylation, Arg	Arginyl-tRNA synthetase (EC 6.1.1.19)
SMC-9 and CoE-012-22T	Protein Metabolism	Protein biosynthesis	tRNA aminoacylation, Asp and Asn	Asparaginyl-tRNA synthetase (EC 6.1.1.22)
SMC-9 and CoE-012-22T	Protein Metabolism	Protein biosynthesis	tRNA aminoacylation, Asp and Asn	Aspartyl-tRNA synthetase (EC 6.1.1.12)
SMC-9 and CoE-012-22T	Protein Metabolism	Protein biosynthesis	tRNA aminoacylation, Asp and Asn	Aspartyl-tRNA(Asn) amidotransferase subunit A (EC 6.3.5.6)
SMC-9 and CoE-012-22T	Protein Metabolism	Protein biosynthesis	tRNA aminoacylation, Asp and Asn	Aspartyl-tRNA(Asn) amidotransferase subunit B (EC 6.3.5.6)
SMC-9 and CoE-012-22T	Protein Metabolism	Protein biosynthesis	tRNA aminoacylation, Asp and Asn	Aspartyl-tRNA(Asn) amidotransferase subunit C (EC 6.3.5.6)
SMC-9 and CoE-012-22T	Protein Metabolism	Protein biosynthesis	tRNA aminoacylation, Cys	Cysteinyl-tRNA synthetase (EC 6.1.1.16)
SMC-9 and CoE-012-22T	Protein Metabolism	Protein biosynthesis	tRNA aminoacylation, Glu and Gln	Glutamyl-tRNA synthetase (EC 6.1.1.17)
SMC-9 and CoE-012-22T	Protein Metabolism	Protein biosynthesis	tRNA aminoacylation, Glu and Gln	Glutamyl-tRNA(Gln) amidotransferase subunit A (EC 6.3.5.7)
SMC-9 and CoE-012-22T	Protein Metabolism	Protein biosynthesis	tRNA aminoacylation, Glu and Gln	Glutamyl-tRNA(Gln) amidotransferase subunit B (EC 6.3.5.7)
SMC-9 and CoE-012-22T	Protein Metabolism	Protein biosynthesis	tRNA aminoacylation, Glu and Gln	Glutamyl-tRNA(Gln) amidotransferase subunit C (EC 6.3.5.7)
SMC-9 and CoE-012-22T	Protein Metabolism	Protein biosynthesis	tRNA aminoacylation, Glu and Gln	Glutamyl-tRNA(Gln) synthetase (EC 6.1.1.24)
SMC-9 and CoE-012-22T	Protein Metabolism	Protein biosynthesis	tRNA aminoacylation, Gly	Glycyl-tRNA synthetase alpha chain (EC 6.1.1.14)
SMC-9 and CoE-012-22T	Protein Metabolism	Protein biosynthesis	tRNA aminoacylation, Gly	Glycyl-tRNA synthetase beta chain (EC 6.1.1.14)
SMC-9 and CoE-012-22T	Protein Metabolism	Protein biosynthesis	tRNA aminoacylation, His	Histidyl-tRNA synthetase (EC 6.1.1.21)
SMC-9 and CoE-012-22T	Protein Metabolism	Protein biosynthesis	tRNA aminoacylation, Ile	Isoleucyl-tRNA synthetase (EC 6.1.1.5)
SMC-9 and CoE-012-22T	Protein Metabolism	Protein biosynthesis	tRNA aminoacylation, Leu	Leucyl-tRNA synthetase (EC 6.1.1.4)
SMC-9 and CoE-012-22T	Protein Metabolism	Protein biosynthesis	tRNA aminoacylation, Lys	Lysyl-tRNA synthetase (class I) (EC 6.1.1.6)
SMC-9 and CoE-012-22T	Protein Metabolism	Protein biosynthesis	tRNA aminoacylation, Lys	Lysyl-tRNA synthetase (class II) (EC 6.1.1.6)
SMC-9 and CoE-012-22T	Protein Metabolism	Protein biosynthesis	tRNA aminoacylation, Met	Methionyl-tRNA synthetase (EC 6.1.1.10)
SMC-9 and CoE-012-22T	Protein Metabolism	Protein biosynthesis	tRNA aminoacylation, Met	Structure-specific tRNA-binding protein
SMC-9 and CoE-012-22T	Protein Metabolism	Protein biosynthesis	tRNA aminoacylation, Phe	Phenylalanyl-tRNA synthetase alpha chain (EC 6.1.1.20)
SMC-9 and CoE-012-22T	Protein Metabolism	Protein biosynthesis	tRNA aminoacylation, Phe	Phenylalanyl-tRNA synthetase beta chain (EC 6.1.1.20)
SMC-9 and CoE-012-22T	Protein Metabolism	Protein biosynthesis	tRNA aminoacylation, Phe	Phenylalanyl-tRNA synthetase domain protein (Bsu YtpR)
SMC-9 and CoE-012-22T	Protein Metabolism	Protein biosynthesis	tRNA aminoacylation, Pro	Cys-tRNA(Pro) deacylase YbaK
SMC-9 and CoE-012-22T	Protein Metabolism	Protein biosynthesis	tRNA aminoacylation, Pro	Prolyl-tRNA synthetase (EC 6.1.1.15), archaeal/eukaryal type
SMC-9 and CoE-012-22T	Protein Metabolism	Protein biosynthesis	tRNA aminoacylation, Ser	Seryl-tRNA synthetase (EC 6.1.1.11)
SMC-9 and CoE-012-22T	Protein Metabolism	Protein biosynthesis	tRNA aminoacylation, Thr	Threonyl-tRNA synthetase (EC 6.1.1.3)
SMC-9 and CoE-012-22T	Protein Metabolism	Protein biosynthesis	tRNA aminoacylation, Trp	Tryptophanyl-tRNA synthetase (EC 6.1.1.2)
SMC-9 and CoE-012-22T	Protein Metabolism	Protein biosynthesis	tRNA aminoacylation, Tyr	Tyrosyl-tRNA synthetase (EC 6.1.1.1)
SMC-9 and CoE-012-22T	Protein Metabolism	Protein biosynthesis	tRNA aminoacylation, Val	Valyl-tRNA synthetase (EC 6.1.1.9)
SMC-9 and CoE-012-22T	Protein Metabolism	Protein biosynthesis	tRNAs	tRNA-Arg-ACG
SMC-9 and CoE-012-22T	Protein Metabolism	Protein biosynthesis	tRNAs	tRNA-Arg-CCG
SMC-9 and CoE-012-22T	Protein Metabolism	Protein biosynthesis	tRNAs	tRNA-Cys-GCA
SMC-9 and CoE-012-22T	Protein Metabolism	Protein biosynthesis	tRNAs	tRNA-Gly-CCC
SMC-9 and CoE-012-22T	Protein Metabolism	Protein biosynthesis	tRNAs	tRNA-Gly-GCC
SMC-9 and CoE-012-22T	Protein Metabolism	Protein biosynthesis	tRNAs	tRNA-Leu-CAA
SMC-9 and CoE-012-22T	Protein Metabolism	Protein biosynthesis	tRNAs	tRNA-Leu-CAG
SMC-9 and CoE-012-22T	Protein Metabolism	Protein biosynthesis	tRNAs	tRNA-Leu-GAG
SMC-9 and CoE-012-22T	Protein Metabolism	Protein biosynthesis	tRNAs	tRNA-Phe-GAA
SMC-9 and CoE-012-22T	Protein Metabolism	Protein biosynthesis	tRNAs	tRNA-Pro-CGG
SMC-9 and CoE-012-22T	Protein Metabolism	Protein biosynthesis	tRNAs	tRNA-Ser-CGA
SMC-9 and CoE-012-22T	Protein Metabolism	Protein biosynthesis	tRNAs	tRNA-Trp-CCA
SMC-9 and CoE-012-22T	Protein Metabolism	Protein degradation	Aminopeptidases (EC 3.4.11.-)	Aminopeptidase S (Leu, Val, Phe, Tyr preference) (EC 3.4.11.24)
SMC-9 and CoE-012-22T	Protein Metabolism	Protein degradation	Metallocarboxypeptidases (EC 3.4.17.-)	D-alanyl-D-alanine carboxypeptidase (EC 3.4.16.4)
SMC-9 and CoE-012-22T	Protein Metabolism	Protein degradation	Metallocarboxypeptidases (EC 3.4.17.-)	Thermostable carboxypeptidase 1 (EC 3.4.17.19)
SMC-9 and CoE-012-22T	Protein Metabolism	Protein degradation	Omega peptidases (EC 3.4.19.-)	Pyrrolidone-carboxylate peptidase (EC 3.4.19.3)
SMC-9 and CoE-012-22T	Protein Metabolism	Protein degradation	Protein degradation	Aminopeptidase C (EC 3.4.22.40)
SMC-9 and CoE-012-22T	Protein Metabolism	Protein degradation	Protein degradation	Aminopeptidase YpdF (MP-, MA-, MS-, AP-, NP- specific)
SMC-9 and CoE-012-22T	Protein Metabolism	Protein folding	Protein chaperones	Chaperone protein DnaJ
SMC-9 and CoE-012-22T	Protein Metabolism	Protein folding	Protein chaperones	Chaperone protein DnaK
SMC-9 and CoE-012-22T	Protein Metabolism	Protein folding	Protein chaperones	Heat shock protein GrpE
SMC-9 and CoE-012-22T	Protein Metabolism	Protein processing and modification	Protein deglycation	Low molecular weight protein tyrosine phosphatase (EC 3.1.3.48)
SMC-9 and CoE-012-22T	Protein Metabolism	Protein processing and modification	Protein deglycation	Ribulosamine/erythrulosamine 3-kinase potentially involved in protein deglycation
SMC-9 and CoE-012-22T	Protein Metabolism	Protein processing and modification	Signal peptidase	Lipoprotein signal peptidase (EC 3.4.23.36)
SMC-9 and CoE-012-22T	Protein Metabolism	Protein processing and modification	Signal peptidase	Signal peptidase I (EC 3.4.21.89)
SMC-9 and CoE-012-22T	RNA Metabolism	RNA processing and modification	RNA methylation	16S rRNA (cytosine(967)-C(5))-methyltransferase (EC 2.1.1.176)
SMC-9 and CoE-012-22T	RNA Metabolism	RNA processing and modification	RNA methylation	16S rRNA (guanine(966)-N(2))-methyltransferase (EC 2.1.1.171)
SMC-9 and CoE-012-22T	RNA Metabolism	RNA processing and modification	RNA methylation	SSU rRNA (adenine(1518)-N(6)/adenine(1519)-N(6))-dimethyltransferase (EC 2.1.1.182)
SMC-9 and CoE-012-22T	RNA Metabolism	RNA processing and modification	RNA methylation	tRNA (cytidine(34)-2&#39;-O)-methyltransferase (EC 2.1.1.207)
SMC-9 and CoE-012-22T	RNA Metabolism	RNA processing and modification	RNA processing and degradation, bacterial	3&#39;-to-5&#39; exoribonuclease RNase R
SMC-9 and CoE-012-22T	RNA Metabolism	RNA processing and modification	RNA processing and degradation, bacterial	Ribonuclease III (EC 3.1.26.3)
SMC-9 and CoE-012-22T	RNA Metabolism	RNA processing and modification	Ribonuclease H	Ribonuclease HII (EC 3.1.26.4)
SMC-9 and CoE-012-22T	RNA Metabolism	RNA processing and modification	Ribonuclease H	Ribonuclease HIII (EC 3.1.26.4)
SMC-9 and CoE-012-22T	RNA Metabolism	RNA processing and modification	Ribonucleases in Bacillus	3&#39;->5&#39; exoribonuclease Bsu YhaM
SMC-9 and CoE-012-22T	RNA Metabolism	RNA processing and modification	Ribonucleases in Bacillus	Ribonuclease HII (EC 3.1.26.4)
SMC-9 and CoE-012-22T	RNA Metabolism	RNA processing and modification	Ribonucleases in Bacillus	Ribonuclease HIII (EC 3.1.26.4)
SMC-9 and CoE-012-22T	RNA Metabolism	RNA processing and modification	Ribonucleases in Bacillus	Ribonuclease J1 (endonuclease and 5&#39; exonuclease)
SMC-9 and CoE-012-22T	RNA Metabolism	RNA processing and modification	Ribonucleases in Bacillus	Ribonuclease J2 (endoribonuclease in RNA processing)
SMC-9 and CoE-012-22T	RNA Metabolism	RNA processing and modification	tRNA processing	Ribonuclease P protein component (EC 3.1.26.5)
SMC-9 and CoE-012-22T	RNA Metabolism	RNA processing and modification	tRNA processing	Ribonuclease PH (EC 2.7.7.56)
SMC-9 and CoE-012-22T	RNA Metabolism	RNA processing and modification	tRNA processing	Ribonuclease Z (EC 3.1.26.11)
SMC-9 and CoE-012-22T	RNA Metabolism	RNA processing and modification	tRNA processing	tRNA dimethylallyltransferase (EC 2.5.1.75)
SMC-9 and CoE-012-22T	RNA Metabolism	RNA processing and modification	tRNA processing	tRNA(Ile)-lysidine synthetase (EC 6.3.4.19)
SMC-9 and CoE-012-22T	RNA Metabolism	Transcription	RNA polymerase bacterial	DNA-directed RNA polymerase alpha subunit (EC 2.7.7.6)
SMC-9 and CoE-012-22T	RNA Metabolism	Transcription	RNA polymerase bacterial	DNA-directed RNA polymerase beta subunit (EC 2.7.7.6)
SMC-9 and CoE-012-22T	RNA Metabolism	Transcription	RNA polymerase bacterial	DNA-directed RNA polymerase beta&#39; subunit (EC 2.7.7.6)
SMC-9 and CoE-012-22T	RNA Metabolism	Transcription	RNA polymerase bacterial	DNA-directed RNA polymerase delta subunit (EC 2.7.7.6)
SMC-9 and CoE-012-22T	RNA Metabolism	Transcription	RNA polymerase bacterial	DNA-directed RNA polymerase omega subunit (EC 2.7.7.6)
SMC-9 and CoE-012-22T	RNA Metabolism	Transcription	Transcription factors bacterial	COG2740: Predicted nucleic-acid-binding protein implicated in transcription termination
SMC-9 and CoE-012-22T	RNA Metabolism	Transcription	Transcription factors bacterial	Transcription accessory protein (S1 RNA-binding domain)
SMC-9 and CoE-012-22T	RNA Metabolism	Transcription	Transcription factors bacterial	Transcription antitermination protein NusG
SMC-9 and CoE-012-22T	RNA Metabolism	Transcription	Transcription factors bacterial	Transcription elongation factor GreA
SMC-9 and CoE-012-22T	RNA Metabolism	Transcription	Transcription factors bacterial	Transcription termination factor Rho
SMC-9 and CoE-012-22T	RNA Metabolism	Transcription	Transcription factors bacterial	Transcription termination protein NusA
SMC-9 and CoE-012-22T	RNA Metabolism	Transcription	Transcription factors bacterial	Transcription termination protein NusB
SMC-9 and CoE-012-22T	RNA Metabolism	Transcription	Transcription factors bacterial	Transcription-repair coupling factor
SMC-9 and CoE-012-22T	RNA Metabolism	Transcription	Transcription initiation, bacterial sigma factors	RNA polymerase sigma factor RpoD
SMC-9 and CoE-012-22T	RNA Metabolism	Transcription	Transcription initiation, bacterial sigma factors	RNA polymerase sigma-54 factor RpoN
SMC-9 and CoE-012-22T	Regulation and Cell signaling	Programmed Cell Death and Toxin-antitoxin Systems	Murein hydrolase regulation and cell death	Antiholin-like protein LrgA
SMC-9 and CoE-012-22T	Regulation and Cell signaling	Programmed Cell Death and Toxin-antitoxin Systems	Murein hydrolase regulation and cell death	Autolysis histidine kinase LytS
SMC-9 and CoE-012-22T	Regulation and Cell signaling	Programmed Cell Death and Toxin-antitoxin Systems	Murein hydrolase regulation and cell death	Autolysis response regulater LytR
SMC-9 and CoE-012-22T	Regulation and Cell signaling	Programmed Cell Death and Toxin-antitoxin Systems	Murein hydrolase regulation and cell death	Cytidine deaminase (EC 3.5.4.5)
SMC-9 and CoE-012-22T	Regulation and Cell signaling	Programmed Cell Death and Toxin-antitoxin Systems	Murein hydrolase regulation and cell death	LrgA-associated membrane protein LrgB
SMC-9 and CoE-012-22T	Regulation and Cell signaling	no subcategory	HPr catabolite repression system	Catabolite control protein A
SMC-9 and CoE-012-22T	Regulation and Cell signaling	no subcategory	HPr catabolite repression system	Phosphotransferase system, phosphocarrier protein HPr
SMC-9 and CoE-012-22T	Regulation and Cell signaling	no subcategory	Stringent Response, (p)ppGpp metabolism	GTP pyrophosphokinase (EC 2.7.6.5), (p)ppGpp synthetase II
SMC-9 and CoE-012-22T	Regulation and Cell signaling	no subcategory	Stringent Response, (p)ppGpp metabolism	Guanosine-3&#39;,5&#39;-bis(diphosphate) 3&#39;-pyrophosphohydrolase (EC 3.1.7.2)
SMC-9 and CoE-012-22T	Respiration	ATP synthases	F0F1-type ATP synthase	ATP synthase F0 sector subunit a (EC 3.6.3.14)
SMC-9 and CoE-012-22T	Respiration	ATP synthases	F0F1-type ATP synthase	ATP synthase F0 sector subunit b (EC 3.6.3.14)
SMC-9 and CoE-012-22T	Respiration	ATP synthases	F0F1-type ATP synthase	ATP synthase F0 sector subunit c (EC 3.6.3.14)
SMC-9 and CoE-012-22T	Respiration	ATP synthases	F0F1-type ATP synthase	ATP synthase alpha chain (EC 3.6.3.14)
SMC-9 and CoE-012-22T	Respiration	ATP synthases	F0F1-type ATP synthase	ATP synthase beta chain (EC 3.6.3.14)
SMC-9 and CoE-012-22T	Respiration	ATP synthases	F0F1-type ATP synthase	ATP synthase delta chain (EC 3.6.3.14)
SMC-9 and CoE-012-22T	Respiration	ATP synthases	F0F1-type ATP synthase	ATP synthase epsilon chain (EC 3.6.3.14)
SMC-9 and CoE-012-22T	Respiration	ATP synthases	F0F1-type ATP synthase	ATP synthase gamma chain (EC 3.6.3.14)
SMC-9 and CoE-012-22T	Respiration	Electron donating reactions	Respiratory dehydrogenases 1	Glycerol dehydrogenase (EC 1.1.1.6)
SMC-9 and CoE-012-22T	Respiration	Electron donating reactions	Respiratory dehydrogenases 1	NADH dehydrogenase (EC 1.6.99.3)
SMC-9 and CoE-012-22T	Respiration	Sodium Ion-Coupled Energetics	Na+ translocating decarboxylases and related biotin-dependent enzymes	Biotin carboxyl carrier protein of oxaloacetate decarboxylase
SMC-9 and CoE-012-22T	Respiration	Sodium Ion-Coupled Energetics	Na+ translocating decarboxylases and related biotin-dependent enzymes	Oxaloacetate decarboxylase alpha chain (EC 4.1.1.3)
SMC-9 and CoE-012-22T	Respiration	Sodium Ion-Coupled Energetics	Na+ translocating decarboxylases and related biotin-dependent enzymes	Oxaloacetate decarboxylase beta chain (EC 4.1.1.3)
SMC-9 and CoE-012-22T	Respiration	no subcategory	Quinone oxidoreductase family	Putative oxidoreductase SMc00968
SMC-9 and CoE-012-22T	Respiration	no subcategory	Soluble cytochromes and functionally related electron carriers	Ferredoxin
SMC-9 and CoE-012-22T	Stress Response	Osmotic stress	Choline and Betaine Uptake and Betaine Biosynthesis	Choline ABC transport system, ATP-binding protein OpuBA
SMC-9 and CoE-012-22T	Stress Response	Osmotic stress	Choline and Betaine Uptake and Betaine Biosynthesis	Choline ABC transport system, choline-binding protein OpuBC
SMC-9 and CoE-012-22T	Stress Response	Osmotic stress	Choline and Betaine Uptake and Betaine Biosynthesis	Choline ABC transport system, permease protein OpuBB
SMC-9 and CoE-012-22T	Stress Response	Osmotic stress	Choline and Betaine Uptake and Betaine Biosynthesis	Choline ABC transport system, permease protein OpuBD
SMC-9 and CoE-012-22T	Stress Response	Osmotic stress	Choline and Betaine Uptake and Betaine Biosynthesis	Glycine betaine ABC transport system, ATP-binding protein OpuAA (EC 3.6.3.32)
SMC-9 and CoE-012-22T	Stress Response	Osmotic stress	Choline and Betaine Uptake and Betaine Biosynthesis	Glycine betaine ABC transport system, glycine betaine-binding protein OpuAC
SMC-9 and CoE-012-22T	Stress Response	Osmotic stress	Choline and Betaine Uptake and Betaine Biosynthesis	Glycine betaine ABC transport system, permease protein OpuAB
SMC-9 and CoE-012-22T	Stress Response	Osmotic stress	Osmoregulation	Aquaporin Z
SMC-9 and CoE-012-22T	Stress Response	Osmotic stress	Osmoregulation	Glycerol uptake facilitator protein
SMC-9 and CoE-012-22T	Stress Response	Oxidative stress	CoA disulfide thiol-disulfide redox system	CoA-disulfide reductase (EC 1.8.1.14)
SMC-9 and CoE-012-22T	Stress Response	Oxidative stress	Glutaredoxins	Glutaredoxin-like protein NrdH, required for reduction of Ribonucleotide reductase class Ib
SMC-9 and CoE-012-22T	Stress Response	Oxidative stress	Glutathione: Biosynthesis and gamma-glutamyl cycle	Glutathione biosynthesis bifunctional protein gshF (EC 6.3.2.2)(EC 6.3.2.3)
SMC-9 and CoE-012-22T	Stress Response	Oxidative stress	Glutathione: Non-redox reactions	Lactoylglutathione lyase (EC 4.4.1.5)
SMC-9 and CoE-012-22T	Stress Response	Oxidative stress	Glutathione: Redox cycle	Glutaredoxin-like protein NrdH, required for reduction of Ribonucleotide reductase class Ib
SMC-9 and CoE-012-22T	Stress Response	Oxidative stress	Glutathione: Redox cycle	Glutathione peroxidase (EC 1.11.1.9)
SMC-9 and CoE-012-22T	Stress Response	Oxidative stress	Glutathione: Redox cycle	Glutathione reductase (EC 1.8.1.7)
SMC-9 and CoE-012-22T	Stress Response	Oxidative stress	Oxidative stress	Ferric uptake regulation protein FUR
SMC-9 and CoE-012-22T	Stress Response	Oxidative stress	Oxidative stress	Organic hydroperoxide resistance protein
SMC-9 and CoE-012-22T	Stress Response	Oxidative stress	Oxidative stress	Organic hydroperoxide resistance transcriptional regulator
SMC-9 and CoE-012-22T	Stress Response	Oxidative stress	Oxidative stress	Peroxide stress regulator PerR, FUR family
SMC-9 and CoE-012-22T	Stress Response	Oxidative stress	Oxidative stress	Superoxide dismutase [Mn] (EC 1.15.1.1)
SMC-9 and CoE-012-22T	Stress Response	Oxidative stress	Oxidative stress	Transcriptional regulator, Crp/Fnr family
SMC-9 and CoE-012-22T	Sulfur Metabolism	no subcategory	Thioredoxin-disulfide reductase	Thiol peroxidase, Tpx-type (EC 1.11.1.15)
SMC-9 and CoE-012-22T	Sulfur Metabolism	no subcategory	Thioredoxin-disulfide reductase	Thioredoxin reductase (EC 1.8.1.9)
SMC-9 and CoE-012-22T	Virulence, Disease and Defense	Invasion and intracellular resistance	Mycobacterium virulence operon involved in DNA transcription	DNA-directed RNA polymerase beta subunit (EC 2.7.7.6)
SMC-9 and CoE-012-22T	Virulence, Disease and Defense	Invasion and intracellular resistance	Mycobacterium virulence operon involved in DNA transcription	DNA-directed RNA polymerase beta&#39; subunit (EC 2.7.7.6)
SMC-9 and CoE-012-22T	Virulence, Disease and Defense	Invasion and intracellular resistance	Mycobacterium virulence operon involved in protein synthesis (LSU ribosomal proteins)	LSU ribosomal protein L20p
SMC-9 and CoE-012-22T	Virulence, Disease and Defense	Invasion and intracellular resistance	Mycobacterium virulence operon involved in protein synthesis (LSU ribosomal proteins)	LSU ribosomal protein L35p
SMC-9 and CoE-012-22T	Virulence, Disease and Defense	Invasion and intracellular resistance	Mycobacterium virulence operon involved in protein synthesis (LSU ribosomal proteins)	Translation initiation factor 3
SMC-9 and CoE-012-22T	Virulence, Disease and Defense	Invasion and intracellular resistance	Mycobacterium virulence operon involved in protein synthesis (SSU ribosomal proteins)	SSU ribosomal protein S12p (S23e)
SMC-9 and CoE-012-22T	Virulence, Disease and Defense	Invasion and intracellular resistance	Mycobacterium virulence operon involved in protein synthesis (SSU ribosomal proteins)	SSU ribosomal protein S7p (S5e)
SMC-9 and CoE-012-22T	Virulence, Disease and Defense	Invasion and intracellular resistance	Mycobacterium virulence operon involved in protein synthesis (SSU ribosomal proteins)	Translation elongation factor G
SMC-9 and CoE-012-22T	Virulence, Disease and Defense	Invasion and intracellular resistance	Mycobacterium virulence operon involved in protein synthesis (SSU ribosomal proteins)	Translation elongation factor Tu
SMC-9 and CoE-012-22T	Virulence, Disease and Defense	Resistance to antibiotics and toxic compounds	Beta-lactamase	Metal-dependent hydrolases of the beta-lactamase superfamily I
SMC-9 and CoE-012-22T	Virulence, Disease and Defense	Resistance to antibiotics and toxic compounds	Cobalt-zinc-cadmium resistance	Cobalt-zinc-cadmium resistance protein
SMC-9 and CoE-012-22T	Virulence, Disease and Defense	Resistance to antibiotics and toxic compounds	Copper homeostasis	Copper chaperone
SMC-9 and CoE-012-22T	Virulence, Disease and Defense	Resistance to antibiotics and toxic compounds	Copper homeostasis	Copper-translocating P-type ATPase (EC 3.6.3.4)
SMC-9 and CoE-012-22T	Virulence, Disease and Defense	Resistance to antibiotics and toxic compounds	Copper homeostasis	Negative transcriptional regulator-copper transport operon
SMC-9 and CoE-012-22T	Virulence, Disease and Defense	Resistance to antibiotics and toxic compounds	Copper homeostasis: copper tolerance	Cytoplasmic copper homeostasis protein CutC
SMC-9 and CoE-012-22T	Virulence, Disease and Defense	Resistance to antibiotics and toxic compounds	Mercuric reductase	Mercuric ion reductase (EC 1.16.1.1)
SMC-9 and CoE-012-22T	Virulence, Disease and Defense	Resistance to antibiotics and toxic compounds	Mercuric reductase	PF00070 family, FAD-dependent NAD(P)-disulphide oxidoreductase
SMC-9 and CoE-012-22T	Virulence, Disease and Defense	Resistance to antibiotics and toxic compounds	Mercury resistance operon	Mercuric ion reductase (EC 1.16.1.1)
SMC-9 and CoE-012-22T	Virulence, Disease and Defense	Resistance to antibiotics and toxic compounds	Multidrug Resistance Efflux Pumps	Multi antimicrobial extrusion protein (Na(+)/drug antiporter), MATE family of MDR efflux pumps
SMC-9 and CoE-012-22T	Virulence, Disease and Defense	Resistance to antibiotics and toxic compounds	Multidrug Resistance Efflux Pumps	Multidrug resistance efflux pump PmrA
SMC-9 and CoE-012-22T	Virulence, Disease and Defense	Resistance to antibiotics and toxic compounds	Resistance to fluoroquinolones	DNA gyrase subunit A (EC 5.99.1.3)
SMC-9 and CoE-012-22T	Virulence, Disease and Defense	Resistance to antibiotics and toxic compounds	Resistance to fluoroquinolones	DNA gyrase subunit B (EC 5.99.1.3)
SMC-9	Amino Acids and Derivatives	Alanine, serine, and glycine	Glycine and Serine Utilization	Glycine cleavage system H protein
SMC-9	Amino Acids and Derivatives	Arginine; urea cycle, polyamines	Arginine Deiminase Pathway	Transcriptional regulator ArcR essential for anaerobic expression of the ADI pathway, Crp/Fnr family
SMC-9	Amino Acids and Derivatives	Aromatic amino acids and derivatives	Chorismate: Intermediate for synthesis of Tryptophan, PAPA antibiotics, PABA, 3-hydroxyanthranilate and more.	Anthranilate synthase, amidotransferase component (EC 4.1.3.27)
SMC-9	Amino Acids and Derivatives	Aromatic amino acids and derivatives	Chorismate: Intermediate for synthesis of Tryptophan, PAPA antibiotics, PABA, 3-hydroxyanthranilate and more.	Anthranilate synthase, aminase component (EC 4.1.3.27)
SMC-9	Amino Acids and Derivatives	Aromatic amino acids and derivatives	Chorismate: Intermediate for synthesis of Tryptophan, PAPA antibiotics, PABA, 3-hydroxyanthranilate and more.	Indole-3-glycerol phosphate synthase (EC 4.1.1.48)
SMC-9	Amino Acids and Derivatives	Aromatic amino acids and derivatives	Chorismate: Intermediate for synthesis of Tryptophan, PAPA antibiotics, PABA, 3-hydroxyanthranilate and more.	Isochorismatase (EC 3.3.2.1)
SMC-9	Amino Acids and Derivatives	Lysine, threonine, methionine, and cysteine	Methionine Biosynthesis	Adenosylhomocysteinase (EC 3.3.1.1)
SMC-9	Amino Acids and Derivatives	Lysine, threonine, methionine, and cysteine	Methionine Biosynthesis	SAM-dependent methlytransferase YrrT
SMC-9	Carbohydrates	Central carbohydrate metabolism	Dihydroxyacetone kinases	DHA-specific IIA component
SMC-9	Carbohydrates	Central carbohydrate metabolism	Dihydroxyacetone kinases	Phosphoenolpyruvate-dihydroxyacetone phosphotransferase (EC 2.7.1.121), subunit DhaM
SMC-9	Carbohydrates	Central carbohydrate metabolism	Pyruvate metabolism I: anaplerotic reactions, PEP	Malolactic regulator
SMC-9	Carbohydrates	Di- and oligosaccharides	Maltose and Maltodextrin Utilization	Maltose/maltodextrin ABC transporter, permease protein MalF
SMC-9	Carbohydrates	Di- and oligosaccharides	Maltose and Maltodextrin Utilization	PTS system, maltose and glucose-specific IIA component (EC 2.7.1.69)
SMC-9	Carbohydrates	Di- and oligosaccharides	Maltose and Maltodextrin Utilization	PTS system, maltose and glucose-specific IIB component (EC 2.7.1.69)
SMC-9	Carbohydrates	Di- and oligosaccharides	Maltose and Maltodextrin Utilization	PTS system, maltose and glucose-specific IIC component (EC 2.7.1.69)
SMC-9	Carbohydrates	Monosaccharides	D-ribose utilization	Ribose ABC transport system, permease protein RbsC (TC 3.A.1.2.1)
SMC-9	Carbohydrates	Monosaccharides	Mannose Metabolism	PTS system, mannose-specific IIB component (EC 2.7.1.69)
SMC-9	Carbohydrates	Sugar alcohols	Glycerol and Glycerol-3-phosphate Uptake and Utilization	GlpG protein (membrane protein of glp regulon)
SMC-9	Cell Wall and Capsule	Capsular and extracellular polysacchrides	Exopolysaccharide Biosynthesis	Manganese-dependent protein-tyrosine phosphatase (EC 3.1.3.48)
SMC-9	Cell Wall and Capsule	Capsular and extracellular polysacchrides	Exopolysaccharide Biosynthesis	Tyrosine-protein kinase EpsD (EC 2.7.10.2)
SMC-9	Cell Wall and Capsule	Capsular and extracellular polysacchrides	Exopolysaccharide Biosynthesis	Tyrosine-protein kinase transmembrane modulator EpsC
SMC-9	Cell Wall and Capsule	Capsular and extracellular polysacchrides	Rhamnose containing glycans	Glucose-1-phosphate thymidylyltransferase (EC 2.7.7.24)
SMC-9	Cell Wall and Capsule	Capsular and extracellular polysacchrides	Rhamnose containing glycans	dTDP-4-dehydrorhamnose 3,5-epimerase (EC 5.1.3.13)
SMC-9	Cell Wall and Capsule	Capsular and extracellular polysacchrides	Rhamnose containing glycans	dTDP-4-dehydrorhamnose reductase (EC 1.1.1.133)
SMC-9	Cell Wall and Capsule	Capsular and extracellular polysacchrides	Rhamnose containing glycans	dTDP-glucose 4,6-dehydratase (EC 4.2.1.46)
SMC-9	Clustering-based subsystems	May be related to ADP-phosphoribose and NAD-dependent acetylation	CBSS-216591.1.peg.168	Histone acetyltransferase HPA2 and related acetyltransferases
SMC-9	Clustering-based subsystems	Related to Menaquinone-cytochrome C reductase	CBSS-393130.3.peg.129	BH1670 unknown conserved protein in B. subtilis
SMC-9	Clustering-based subsystems	no subcategory	CBSS-370552.3.peg.1240	YfaA
SMC-9	DNA Metabolism	DNA repair	DNA repair, bacterial	Recombinational DNA repair protein RecT (prophage associated)
SMC-9	Dormancy and Sporulation	no subcategory	Sporulation-associated proteins with broader functions	RNA polymerase sporulation specific sigma factor SigH
SMC-9	Fatty Acids, Lipids, and Isoprenoids	Triacylglycerols	Triacylglycerol metabolism	Lysophospholipase (EC 3.1.1.5)
SMC-9	Fatty Acids, Lipids, and Isoprenoids	Triacylglycerols	Triacylglycerol metabolism	Monoglyceride lipase (EC 3.1.1.23)
SMC-9	Iron acquisition and metabolism	no subcategory	Heme, hemin uptake and utilization systems in GramPositives	Iron compound ABC uptake transporter permease protein
SMC-9	Iron acquisition and metabolism	no subcategory	Heme, hemin uptake and utilization systems in GramPositives	Metallo-beta-lactamase superfamily domain protein in prophage
SMC-9	Nitrogen Metabolism	no subcategory	Ammonia assimilation	Nitrogen regulatory protein P-II
SMC-9	Nitrogen Metabolism	no subcategory	Nitrate and nitrite ammonification	Nitrite reductase probable [NAD(P)H] subunit (EC 1.7.1.4)
SMC-9	Nucleosides and Nucleotides	Purines	Purine nucleotide synthesis regulator	Purine nucleotide synthesis repressor
SMC-9	Phages, Prophages, Transposable elements, Plasmids	Phages, Prophages	Phage capsid proteins	Phage capsid protein
SMC-9	Phages, Prophages, Transposable elements, Plasmids	Phages, Prophages	Phage packaging machinery	Phage portal protein
SMC-9	Phages, Prophages, Transposable elements, Plasmids	Phages, Prophages	Phage packaging machinery	Phage terminase, large subunit
SMC-9	Phages, Prophages, Transposable elements, Plasmids	Phages, Prophages	Phage packaging machinery	Phage terminase, small subunit
SMC-9	Phages, Prophages, Transposable elements, Plasmids	Phages, Prophages	Phage tail fiber proteins	Phage tail fibers
SMC-9	Protein Metabolism	Protein biosynthesis	Ribosome biogenesis bacterial	Ribosomal-protein-S18p-alanine acetyltransferase (EC 2.3.1.-)
SMC-9	Protein Metabolism	Protein biosynthesis	tRNA aminoacylation, Ala	Alanyl-tRNA synthetase family protein
SMC-9	Protein Metabolism	Protein processing and modification	N-linked Glycosylation in Bacteria	4-keto-6-deoxy-N-Acetyl-D-hexosaminyl-(Lipid carrier) aminotransferase
SMC-9	Protein Metabolism	Protein processing and modification	N-linked Glycosylation in Bacteria	Lipid carrier : UDP-N-acetylgalactosaminyltransferase (EC 2.4.1.-)
SMC-9	RNA Metabolism	RNA processing and modification	Ribonuclease H	Ribonuclease HI, Bacillus nonfunctional homolog
SMC-9	Regulation and Cell signaling	Programmed Cell Death and Toxin-antitoxin Systems	Phd-Doc, YdcE-YdcD toxin-antitoxin (programmed cell death) systems	Death on curing protein, Doc toxin
SMC-9	Regulation and Cell signaling	Programmed Cell Death and Toxin-antitoxin Systems	Phd-Doc, YdcE-YdcD toxin-antitoxin (programmed cell death) systems	Prevent host death protein, Phd antitoxin
SMC-9	Regulation and Cell signaling	no subcategory	LysR-family proteins in Escherichia coli	LysR family transcriptional regulator YeiE
SMC-9	Regulation and Cell signaling	no subcategory	Sex pheromones in Enterococcus faecalis and other Firmicutes	Pheromone response surface protein PrgC
SMC-9	Regulation and Cell signaling	no subcategory	Sex pheromones in Enterococcus faecalis and other Firmicutes	Putative pheromone cAM373 precursor lipoprotein CamS
SMC-9	Regulation and Cell signaling	no subcategory	cAMP signaling in bacteria	Adenylate cyclase (EC 4.6.1.1)
SMC-9	Regulation and Cell signaling	no subcategory	cAMP signaling in bacteria	Prophage Clp protease-like protein
SMC-9	Secondary Metabolism	Plant Hormones	Auxin biosynthesis	Anthranilate phosphoribosyltransferase (EC 2.4.2.18)
SMC-9	Secondary Metabolism	Plant Hormones	Auxin biosynthesis	Phosphoribosylanthranilate isomerase (EC 5.3.1.24)
SMC-9	Stress Response	Oxidative stress	Oxidative stress	Ferroxidase (EC 1.16.3.1)
SMC-9	Stress Response	Oxidative stress	Oxidative stress	Iron-binding ferritin-like antioxidant protein
SMC-9	Stress Response	Oxidative stress	Oxidative stress	Non-specific DNA-binding protein Dps
SMC-9	Stress Response	Oxidative stress	Oxidative stress	transcriptional regulator, Crp/Fnr family
CoE-012-22T	Carbohydrates	Di- and oligosaccharides	Sucrose utilization	Sucrose operon repressor ScrR, LacI family
CoE-012-22T	Carbohydrates	Di- and oligosaccharides	Trehalose Biosynthesis	Trehalose phosphorylase (EC 2.4.1.64)
CoE-012-22T	Carbohydrates	Organic acids	Citrate Metabolism, Transport, and Regulation	Anaerobic C4-dicarboxylate transporter DcuC
CoE-012-22T	Cell Wall and Capsule	Gram-Positive cell wall components	Sortase	Cell wall surface anchor family protein
CoE-012-22T	Cell Wall and Capsule	Gram-Positive cell wall components	Teichoic and lipoteichoic acids biosynthesis	CDP-glycerol:poly(glycerophosphate) glycerophosphotransferase (EC 2.7.8.12)
CoE-012-22T	DNA Metabolism	no subcategory	Restriction-Modification System	Type III restriction-modification system DNA endonuclease res (EC 3.1.21.5)
CoE-012-22T	DNA Metabolism	no subcategory	Restriction-Modification System	Type III restriction-modification system methylation subunit (EC 2.1.1.72)
CoE-012-22T	Nucleosides and Nucleotides	Purines	Purine conversions	Inosine-uridine preferring nucleoside hydrolase (EC 3.2.2.1)
CoE-012-22T	Phages, Prophages, Transposable elements, Plasmids	Phages, Prophages	Phage introns	HNH homing endonuclease
CoE-012-22T	Phages, Prophages, Transposable elements, Plasmids	Phages, Prophages	Phage lysis modules	Phage holin
CoE-012-22T	Protein Metabolism	Protein biosynthesis	Ribosome LSU bacterial	LSU ribosomal protein L36p
CoE-012-22T	Protein Metabolism	Protein biosynthesis	tRNAs	tRNA-Ser-GGA
CoE-012-22T	RNA Metabolism	no subcategory	Group II intron-associated genes	Retron-type RNA-directed DNA polymerase (EC 2.7.7.49)
CoE-012-22T	Virulence, Disease and Defense	Resistance to antibiotics and toxic compounds	Cobalt-zinc-cadmium resistance	Transcriptional regulator, MerR family
